# Supplementary material for: Levocetirizinium dipicrate
Source: Acta Crystallogr Sect E Struct Rep Online. 2010 Nov 13;66(Pt 12):o3167. doi: 10.1107/S1600536810045733 (PMC3011381; doi:10.1107/S1600536810045733)
Supplement: Supplementary file 1 [file e-66-o3167-sup1.cif]

##############################################################################
###                                                                        ###
###        Electronic paper (Acta Crystallographica Section E)             ###
###                                                                        ###
##############################################################################
#                                                                            #
# This CIF contains the data in a paper accepted for publication in Acta     #
# Crystallographica Section E. It conforms to the requirements of Notes      #
# for Authors for Section E, and has been peer reviewed under the auspices   #
# of the IUCr Commission on Journals.                                        #
#                                                                            #
# Full details of the Crystallographic Information File format               #
# are given in the paper "The Crystallographic Information File (CIF):       #
# a New Standard Archive File for Crystallography" by S. R. Hall, F. H.      #
# Allen and I. D. Brown [Acta Cryst. (1991), A47, 655-685].                  #
#                                                                            #
# The current version of the core CIF dictionary is obtainable from          #
# ftp://ftp.iucr.org/pub/cif_core.dic. The current version number is 2.4.    #
#                                                                            #
# Software is freely available for graphical display of the structure(s) in  #
# this CIF.  For information consult the CIF home page http://www.iucr.org/  #
# cif/home.html                                                              #
#                                                                            #
# This file may be used for bona fide research purposes within the           #
# scientific community so long as proper attribution is given to the journal # 
# article from which it was obtained.                                        #
#                                                                            #
##############################################################################
                                             
data_global
_audit_creation_method     SHELXL-97
_journal_date_recd_electronic     2010-10-29
_journal_date_accepted     2010-11-07
_journal_name_full     'Acta Crystallographica, Section E'
_journal_year     2010
_journal_volume     66
_journal_issue     12
_journal_page_first     o3167
_journal_page_last     o3167
_journal_paper_category     QO
_journal_coeditor_code     OM2375
_publ_contact_author_name     'Jasinski, Jerry P.'
_publ_contact_author_address
;
Department of Chemistry
Keene State College
229 Main Street
Keene, New Hampshire 03435, USA
;
_publ_contact_author_email     jjasinski@keene.edu
_publ_contact_author_fax     ?
_publ_contact_author_phone     '603 358-2563'
_publ_section_title
;
Levocetirizinium dipicrate
;
loop_
    _publ_author_name
    _publ_author_address
    'Jasinski, Jerry P.'
;
Department of Chemistry
Keene State College
229 Main Street
Keene, NH 03435-2001, USA
;
    'Butcher, Ray J.'
;
Department of Chemistry
Howard University
525 College Street NW
Washington
DC 20059, USA
;
    'Siddegowda, M. S.'
;
Department of Studies in Chemistry
University of Mysore
Manasagangotri, Mysore 570 006, India
;
    'Yathirajan, H. S.'
;
Department of Studies in Chemistry
University of Mysore
Manasagangotri, Mysore 570 006, India
;
    'Ramesha, A. R.'
;
RL Fine Chem.
Bangalore 560 064, India
;
data_I
_chemical_name_systematic
;
1-[2-(Carboxymethoxy)ethyl]-4-[(<i>R</i>)-(4-
chlorophenyl)phenylmethyl]piperazine-1,4-diium
bis(2,4,6-trinitrophenolate)
;
_chemical_name_common
;
Levocetirizinium dipicrate
;
_chemical_formula_moiety     'C21 H27 Cl N2 O3 2+, 2(C6 H2 N3 O7 -)'
_chemical_formula_sum     'C33 H31 Cl N8 O17'
_chemical_formula_iupac     'C21 H27 Cl N2 O3 2+, 2C6 H2 N3 O7 -'
_chemical_formula_weight     847.11
_chemical_melting_point     ?
_symmetry_cell_setting     monoclinic
_symmetry_space_group_name_H-M     'P 21'
_symmetry_space_group_name_Hall     'P 2yb'
loop_
    _symmetry_equiv_pos_as_xyz
    'x, y, z'
    '-x, y+1/2, -z'
_cell_length_a     11.24440(10)
_cell_length_b     15.7720(2)
_cell_length_c     20.6204(2)
_cell_angle_alpha     90.00
_cell_angle_beta     95.9980(10)
_cell_angle_gamma     90.00
_cell_volume     3636.94(7)
_cell_formula_units_Z     4
_cell_measurement_reflns_used     12871
_cell_measurement_theta_min     4.6938
_cell_measurement_theta_max     73.9052
_cell_measurement_temperature     123(2)
_exptl_crystal_description     block
_exptl_crystal_colour     yellow
_exptl_crystal_size_max     0.51
_exptl_crystal_size_mid     0.47
_exptl_crystal_size_min     0.34
_exptl_crystal_density_diffrn     1.547
_exptl_crystal_density_meas     ?
_exptl_crystal_density_method     'not measured'
_exptl_crystal_F_000     1752
_exptl_absorpt_coefficient_mu     1.735
_exptl_absorpt_correction_type     multi-scan
_exptl_absorpt_process_details
;
(CrysAlisRED; Oxford Diffraction, 2007)
;
_exptl_absorpt_correction_T_min     0.53335
_exptl_absorpt_correction_T_max     1.00000
_exptl_special_details
;
;
_diffrn_ambient_temperature     123(2)
_diffrn_radiation_type     CuK\a
_diffrn_radiation_wavelength     1.54178
_diffrn_radiation_source     'Enhance (Cu) X-ray Source'
_diffrn_radiation_monochromator     graphite
_diffrn_measurement_device_type     'Oxford Diffraction Xcalibur Ruby Gemini'
_diffrn_measurement_method     \w
_diffrn_detector_area_resol_mean     10.5081
_diffrn_reflns_number     14383
_diffrn_reflns_av_R_equivalents     0.0212
_diffrn_reflns_av_sigmaI/netI     0.0180
_diffrn_reflns_theta_min     4.70
_diffrn_reflns_theta_max     74.06
_diffrn_reflns_theta_full     67.50
_diffrn_measured_fraction_theta_max     0.970
_diffrn_measured_fraction_theta_full     0.998
_diffrn_reflns_limit_h_min     -9
_diffrn_reflns_limit_h_max     13
_diffrn_reflns_limit_k_min     -19
_diffrn_reflns_limit_k_max     18
_diffrn_reflns_limit_l_min     -25
_diffrn_reflns_limit_l_max     24
_diffrn_standards_number     ?
_diffrn_standards_interval_count     ?
_diffrn_standards_interval_time     ?
_diffrn_standards_decay_%     ?
_refine_special_details
;
Refinement of <i>F</i>^2^ against ALL reflections. The weighted <i>R</i>-factor
<i>wR</i> and goodness of fit <i>S</i> are based on <i>F</i>^2^, conventional
<i>R</i>-factors <i>R</i> are based on <i>F</i>, with <i>F</i> set to zero for
negative <i>F</i>^2^. The threshold expression of <i>F</i>^2^ >
\s(<i>F</i>^2^) is used only for calculating <i>R</i>-factors(gt) <i>etc</i>.
and is not relevant to the choice of reflections for refinement.
<i>R</i>-factors based on <i>F</i>^2^ are statistically about twice as large
as those based on <i>F</i>, and <i>R</i>- factors based on ALL data will be
even larger.
;
_reflns_number_total     11120
_reflns_number_gt     10728
_reflns_threshold_expression     I>2\s(I)
_refine_ls_structure_factor_coef     Fsqd
_refine_ls_matrix_type     full
_refine_ls_R_factor_all     0.0456
_refine_ls_R_factor_gt     0.0441
_refine_ls_wR_factor_gt     0.1207
_refine_ls_wR_factor_ref     0.1223
_refine_ls_goodness_of_fit_ref     1.028
_refine_ls_restrained_S_all     1.028
_refine_ls_number_reflns     11120
_refine_ls_number_parameters     1063
_refine_ls_number_restraints     1
_refine_ls_hydrogen_treatment     constr
_refine_ls_weighting_scheme     calc
_refine_ls_weighting_details
         'calc w=1/[\s^2^(Fo^2^)+(0.0826P)^2^+1.9759P] where P=(Fo^2^+2Fc^2^)/3'
_atom_sites_solution_hydrogens     geom
_atom_sites_solution_primary     direct
_atom_sites_solution_secondary     difmap
_refine_ls_shift/su_max     0.000
_refine_ls_shift/su_mean     0.000
_refine_diff_density_max     0.959
_refine_diff_density_min     -0.642
_refine_ls_extinction_method     none
_refine_ls_extinction_coef     ?
_refine_ls_abs_structure_details     'Flack (1983), 3460 Friedel pairs'
_refine_ls_abs_structure_Flack     0.058(13)
loop_
    _atom_type_symbol
    _atom_type_description
    _atom_type_scat_dispersion_real
    _atom_type_scat_dispersion_imag
    _atom_type_scat_source
    'C' 'C' 0.0181 0.0091
                         'International Tables Vol C Tables 4.2.6.8 and 6.1.1.4'
    'H' 'H' 0.0000 0.0000
                         'International Tables Vol C Tables 4.2.6.8 and 6.1.1.4'
    'N' 'N' 0.0311 0.0180
                         'International Tables Vol C Tables 4.2.6.8 and 6.1.1.4'
    'O' 'O' 0.0492 0.0322
                         'International Tables Vol C Tables 4.2.6.8 and 6.1.1.4'
    'Cl' 'Cl' 0.3639 0.7018
                         'International Tables Vol C Tables 4.2.6.8 and 6.1.1.4'
_computing_data_collection     '<i>CrysAlis Pro</i> (Oxford Diffraction, 2007)'
_computing_cell_refinement     '<i>CrysAlis Pro</i> (Oxford Diffraction, 2007)'
_computing_data_reduction     '<i>CrysAlis RED</i> (Oxford Diffraction, 2007)'
_computing_structure_solution     '<i>SHELXS97</i> (Sheldrick, 2008)'
_computing_structure_refinement     '<i>SHELXL97</i> (Sheldrick, 2008)'
_computing_molecular_graphics     '<i>SHELXTL</i> (Sheldrick, 2008)'
_computing_publication_material     '<i>SHELXTL</i> (Sheldrick, 2008)'
loop_
    _atom_site_type_symbol
    _atom_site_label
    _atom_site_fract_x
    _atom_site_fract_y
    _atom_site_fract_z
    _atom_site_U_iso_or_equiv
    _atom_site_adp_type
    _atom_site_calc_flag
    _atom_site_refinement_flags
    _atom_site_occupancy
    _atom_site_disorder_assembly
    _atom_site_disorder_group
    Cl Cl1A 1.43159(6) -0.07506(5) 0.46063(4) 0.03707(19) Uani d . 1 . .
    O O1A 0.51357(19) 0.14380(15) 0.62287(11) 0.0322(5) Uani d . 1 . .
    O O2A 0.5911(3) 0.2584(2) 0.76889(13) 0.0535(7) Uani d . 1 . .
    H H2AD 0.6533 0.2854 0.7821 0.080 Uiso calc R 1 . .
    O O3A 0.6722(2) 0.26091(17) 0.67498(11) 0.0385(6) Uani d . 1 . .
    N N1A 0.95454(18) 0.17016(15) 0.53050(10) 0.0155(4) Uani d . 1 . .
    H H1AC 0.9645 0.1922 0.4896 0.019 Uiso calc R 1 . .
    N N2A 0.69680(19) 0.15302(15) 0.53729(11) 0.0174(4) Uani d . 1 . .
    H H2AC 0.7070 0.1310 0.5793 0.021 Uiso calc R 1 . .
    C C1A 0.8903(2) 0.08603(17) 0.52236(12) 0.0178(5) Uani d . 1 . .
    H H1AA 0.8923 0.0577 0.5653 0.021 Uiso calc R 1 . .
    H H1AB 0.9322 0.0491 0.4933 0.021 Uiso calc R 1 . .
    C C2A 0.7617(2) 0.09740(18) 0.49397(12) 0.0181(5) Uani d . 1 . .
    H H2AA 0.7593 0.1232 0.4501 0.022 Uiso calc R 1 . .
    H H2AB 0.7218 0.0414 0.4894 0.022 Uiso calc R 1 . .
    C C3A 0.7555(2) 0.23808(18) 0.53789(13) 0.0194(5) Uani d . 1 . .
    H H3AA 0.7120 0.2781 0.5639 0.023 Uiso calc R 1 . .
    H H3AB 0.7521 0.2602 0.4928 0.023 Uiso calc R 1 . .
    C C4A 0.8845(2) 0.23205(17) 0.56680(12) 0.0162(5) Uani d . 1 . .
    H H4AA 0.9221 0.2887 0.5658 0.019 Uiso calc R 1 . .
    H H4AB 0.8872 0.2142 0.6130 0.019 Uiso calc R 1 . .
    C C5A 1.0771(2) 0.15712(18) 0.56848(12) 0.0170(5) Uani d . 1 . .
    H H5AA 1.0633 0.1349 0.6125 0.020 Uiso calc R 1 . .
    C C6A 1.1552(2) 0.09331(18) 0.53805(13) 0.0187(5) Uani d . 1 . .
    C C7A 1.2402(2) 0.05136(19) 0.58085(14) 0.0236(6) Uani d . 1 . .
    H H7AA 1.2406 0.0593 0.6265 0.028 Uiso calc R 1 . .
    C C8A 1.3239(3) -0.00169(19) 0.55710(15) 0.0267(6) Uani d . 1 . .
    H H8AA 1.3825 -0.0295 0.5861 0.032 Uiso calc R 1 . .
    C C9A 1.3206(2) -0.01337(18) 0.49055(16) 0.0251(6) Uani d . 1 . .
    C C10A 1.2349(3) 0.0241(2) 0.44723(15) 0.0260(6) Uani d . 1 . .
    H H10A 1.2321 0.0128 0.4018 0.031 Uiso calc R 1 . .
    C C11A 1.1524(3) 0.07878(19) 0.47100(14) 0.0240(6) Uani d . 1 . .
    H H11A 1.0941 0.1063 0.4416 0.029 Uiso calc R 1 . .
    C C12A 1.1408(2) 0.24216(18) 0.57884(13) 0.0196(5) Uani d . 1 . .
    C C13A 1.1565(3) 0.2778(2) 0.64133(14) 0.0291(7) Uani d . 1 . .
    H H13A 1.1260 0.2496 0.6768 0.035 Uiso calc R 1 . .
    C C14A 1.2168(3) 0.3543(3) 0.65159(16) 0.0390(8) Uani d . 1 . .
    H H14A 1.2260 0.3788 0.6939 0.047 Uiso calc R 1 . .
    C C15A 1.2637(3) 0.3954(2) 0.60031(17) 0.0366(8) Uani d . 1 . .
    H H15A 1.3063 0.4471 0.6075 0.044 Uiso calc R 1 . .
    C C16A 1.2474(3) 0.3596(2) 0.53822(16) 0.0308(7) Uani d . 1 . .
    H H16A 1.2787 0.3875 0.5029 0.037 Uiso calc R 1 . .
    C C17A 1.1863(3) 0.28368(19) 0.52730(14) 0.0223(6) Uani d . 1 . .
    H H17A 1.1754 0.2601 0.4847 0.027 Uiso calc R 1 . .
    C C18A 0.5646(2) 0.1559(2) 0.51504(14) 0.0260(6) Uani d . 1 . .
    H H18A 0.5514 0.1894 0.4743 0.031 Uiso calc R 1 . .
    H H18B 0.5353 0.0976 0.5053 0.031 Uiso calc R 1 . .
    C C19A 0.4949(3) 0.1943(2) 0.56542(16) 0.0302(7) Uani d . 1 . .
    H H19A 0.5221 0.2531 0.5749 0.036 Uiso calc R 1 . .
    H H19B 0.4088 0.1957 0.5494 0.036 Uiso calc R 1 . .
    C C20A 0.4897(3) 0.1860(3) 0.68060(18) 0.0403(8) Uani d . 1 . .
    H H20A 0.4714 0.1436 0.7135 0.048 Uiso calc R 1 . .
    H H20B 0.4187 0.2228 0.6712 0.048 Uiso calc R 1 . .
    C C21A 0.5937(3) 0.2386(2) 0.70758(17) 0.0370(8) Uani d . 1 . .
    Cl Cl1B 0.18104(10) 0.10273(6) 0.86966(5) 0.0527(3) Uani d . 1 . .
    O O1B 0.9688(2) 0.43787(17) 0.86713(11) 0.0376(5) Uani d . 1 . .
    O O2B 0.7870(2) 0.34294(17) 0.80996(12) 0.0391(6) Uani d . 1 . .
    O O3B 0.8678(3) 0.3414(2) 0.71568(13) 0.0575(8) Uani d . 1 . .
    H H3BC 0.8046 0.3154 0.7025 0.086 Uiso calc R 1 . .
    N N1B 0.53581(19) 0.41964(16) 0.97035(10) 0.0190(4) Uani d . 1 . .
    H H1BC 0.5269 0.3949 1.0105 0.023 Uiso calc R 1 . .
    N N2B 0.7932(2) 0.42637(17) 0.95643(11) 0.0224(5) Uani d . 1 . .
    H H2BC 0.7814 0.4518 0.9156 0.027 Uiso calc R 1 . .
    C C1B 0.5976(2) 0.35768(18) 0.92903(12) 0.0198(5) Uani d . 1 . .
    H H1BA 0.5926 0.3792 0.8837 0.024 Uiso calc R 1 . .
    H H1BB 0.5549 0.3027 0.9282 0.024 Uiso calc R 1 . .
    C C2B 0.7275(3) 0.34358(19) 0.95376(13) 0.0224(6) Uani d . 1 . .
    H H2BA 0.7332 0.3180 0.9978 0.027 Uiso calc R 1 . .
    H H2BB 0.7642 0.3039 0.9244 0.027 Uiso calc R 1 . .
    C C3B 0.7382(3) 0.4805(2) 1.00382(14) 0.0250(6) Uani d . 1 . .
    H H3BA 0.7831 0.5344 1.0096 0.030 Uiso calc R 1 . .
    H H3BB 0.7433 0.4515 1.0466 0.030 Uiso calc R 1 . .
    C C4B 0.6090(3) 0.49921(18) 0.98106(14) 0.0223(6) Uani d . 1 . .
    H H4BA 0.5748 0.5349 1.0140 0.027 Uiso calc R 1 . .
    H H4BB 0.6047 0.5317 0.9398 0.027 Uiso calc R 1 . .
    C C5B 0.4118(2) 0.43970(19) 0.93531(13) 0.0221(6) Uani d . 1 . .
    H H5BA 0.4251 0.4663 0.8927 0.026 Uiso calc R 1 . .
    C C6B 0.3450(2) 0.3572(2) 0.91958(13) 0.0233(6) Uani d . 1 . .
    C C7B 0.3046(3) 0.3084(2) 0.96865(15) 0.0263(6) Uani d . 1 . .
    H H7BA 0.3131 0.3283 1.0124 0.032 Uiso calc R 1 . .
    C C8B 0.2515(3) 0.2303(2) 0.95391(17) 0.0339(7) Uani d . 1 . .
    H H8BA 0.2244 0.1961 0.9873 0.041 Uiso calc R 1 . .
    C C9B 0.2388(3) 0.2028(2) 0.88932(17) 0.0365(8) Uani d . 1 . .
    C C10B 0.2738(4) 0.2517(3) 0.84000(16) 0.0408(8) Uani d . 1 . .
    H H10B 0.2618 0.2328 0.7961 0.049 Uiso calc R 1 . .
    C C11B 0.3272(3) 0.3296(2) 0.85527(16) 0.0343(7) Uani d . 1 . .
    H H11B 0.3517 0.3643 0.8215 0.041 Uiso calc R 1 . .
    C C12B 0.3390(3) 0.50213(19) 0.97057(15) 0.0244(6) Uani d . 1 . .
    C C13B 0.3556(3) 0.5196(2) 1.03748(15) 0.0292(7) Uani d . 1 . .
    H H13B 0.4170 0.4916 1.0645 0.035 Uiso calc R 1 . .
    C C14B 0.2819(3) 0.5781(2) 1.06445(18) 0.0353(7) Uani d . 1 . .
    H H14B 0.2957 0.5916 1.1095 0.042 Uiso calc R 1 . .
    C C15B 0.1889(3) 0.6167(2) 1.0263(2) 0.0417(8) Uani d . 1 . .
    H H15B 0.1369 0.6548 1.0452 0.050 Uiso calc R 1 . .
    C C16B 0.1725(3) 0.5990(2) 0.9599(2) 0.0427(9) Uani d . 1 . .
    H H16B 0.1091 0.6255 0.9332 0.051 Uiso calc R 1 . .
    C C17B 0.2473(3) 0.5434(2) 0.93261(17) 0.0338(7) Uani d . 1 . .
    H H17B 0.2361 0.5331 0.8870 0.041 Uiso calc R 1 . .
    C C18B 0.9256(3) 0.4166(2) 0.97499(15) 0.0327(7) Uani d . 1 . .
    H H18C 0.9391 0.3790 1.0135 0.039 Uiso calc R 1 . .
    H H18D 0.9607 0.4727 0.9871 0.039 Uiso calc R 1 . .
    C C19B 0.9876(3) 0.3799(3) 0.91983(19) 0.0396(8) Uani d . 1 . .
    H H19C 1.0741 0.3730 0.9333 0.047 Uiso calc R 1 . .
    H H19D 0.9535 0.3238 0.9070 0.047 Uiso calc R 1 . .
    C C20B 0.9815(4) 0.4014(3) 0.80583(19) 0.0483(10) Uani d . 1 . .
    H H20C 1.0471 0.3593 0.8105 0.058 Uiso calc R 1 . .
    H H20D 1.0034 0.4461 0.7755 0.058 Uiso calc R 1 . .
    C C21B 0.8681(4) 0.3587(3) 0.77753(17) 0.0415(8) Uani d . 1 . .
    O O1C 0.79680(19) 0.09712(15) 0.65794(10) 0.0274(4) Uani d . 1 . .
    O O2C 1.0086(3) 0.1450(2) 0.73266(12) 0.0616(10) Uani d . 1 . .
    O O3C 0.9234(3) 0.17726(19) 0.81843(16) 0.0577(8) Uani d . 1 . .
    O O4C 0.8609(2) -0.11502(16) 0.91389(10) 0.0331(5) Uani d . 1 . .
    O O5C 0.7121(2) -0.18315(15) 0.86224(11) 0.0313(5) Uani d . 1 . .
    O O6C 0.56936(19) -0.10817(17) 0.64531(11) 0.0361(6) Uani d . 1 . .
    O O7C 0.6664(2) -0.02135(15) 0.59006(10) 0.0309(5) Uani d . 1 . .
    N N1C 0.9382(3) 0.1313(2) 0.77214(14) 0.0401(7) Uani d . 1 . .
    N N2C 0.7885(2) -0.12627(17) 0.86580(12) 0.0255(5) Uani d . 1 . .
    N N3C 0.6489(2) -0.05485(17) 0.64152(11) 0.0224(5) Uani d . 1 . .
    C C1C 0.7961(2) 0.04300(19) 0.70205(13) 0.0205(5) Uani d . 1 . .
    C C2C 0.8661(3) 0.0537(2) 0.76457(14) 0.0254(6) Uani d . 1 . .
    C C3C 0.8660(3) 0.0012(2) 0.81686(14) 0.0249(6) Uani d . 1 . .
    H H3CA 0.9145 0.0127 0.8564 0.030 Uiso calc R 1 . .
    C C4C 0.7922(2) -0.0702(2) 0.81035(13) 0.0223(6) Uani d . 1 . .
    C C5C 0.7203(2) -0.08658(19) 0.75341(13) 0.0212(5) Uani d . 1 . .
    H H5CA 0.6686 -0.1344 0.7505 0.025 Uiso calc R 1 . .
    C C6C 0.7240(2) -0.03285(19) 0.70048(13) 0.0207(6) Uani d . 1 . .
    O O1D 0.93928(19) 0.18889(14) 0.40063(9) 0.0249(4) Uani d . 1 . .
    O O2D 0.9747(3) 0.05081(17) 0.32418(14) 0.0548(8) Uani d . 1 . .
    O O3D 0.8281(2) 0.05186(16) 0.24704(12) 0.0424(6) Uani d . 1 . .
    O O4D 0.8374(2) 0.30033(16) 0.11042(10) 0.0309(5) Uani d . 1 . .
    O O5D 0.8824(2) 0.42219(16) 0.15462(11) 0.0380(5) Uani d . 1 . .
    O O6D 1.0061(3) 0.44020(16) 0.38295(13) 0.0443(6) Uani d . 1 . .
    O O7D 0.9339(2) 0.34861(17) 0.44645(10) 0.0364(5) Uani d . 1 . .
    N N1D 0.8989(3) 0.08785(16) 0.28649(12) 0.0285(6) Uani d . 1 . .
    N N2D 0.8686(2) 0.34472(17) 0.15838(11) 0.0231(5) Uani d . 1 . .
    N N3D 0.9598(2) 0.37156(16) 0.39307(12) 0.0241(5) Uani d . 1 . .
    C C1D 0.9264(2) 0.22591(18) 0.34697(12) 0.0160(5) Uani d . 1 . .
    C C2D 0.9020(2) 0.18040(18) 0.28569(13) 0.0198(5) Uani d . 1 . .
    C C3D 0.8806(2) 0.21806(19) 0.22587(12) 0.0179(5) Uani d . 1 . .
    H H3DA 0.8595 0.1850 0.1879 0.022 Uiso calc R 1 . .
    C C4D 0.8903(2) 0.30535(18) 0.22165(13) 0.0180(5) Uani d . 1 . .
    C C5D 0.9179(2) 0.35465(18) 0.27694(13) 0.0186(5) Uani d . 1 . .
    H H5DA 0.9264 0.4143 0.2733 0.022 Uiso calc R 1 . .
    C C6D 0.9327(2) 0.31620(18) 0.33673(13) 0.0184(5) Uani d . 1 . .
    O O1E 0.5620(2) 0.39892(13) 1.09998(9) 0.0253(4) Uani d . 1 . .
    O O2E 0.5266(3) 0.53058(18) 1.18380(13) 0.0507(7) Uani d . 1 . .
    O O3E 0.6761(3) 0.52363(18) 1.25888(13) 0.0496(7) Uani d . 1 . .
    O O4E 0.6578(2) 0.2660(2) 1.38424(11) 0.0452(7) Uani d . 1 . .
    O O5E 0.6351(2) 0.14505(19) 1.33419(12) 0.0447(7) Uani d . 1 . .
    O O6E 0.4915(4) 0.14663(19) 1.10720(15) 0.0659(10) Uani d . 1 . .
    O O7E 0.5555(2) 0.24316(15) 1.04664(10) 0.0331(5) Uani d . 1 . .
    N N1E 0.6011(3) 0.49029(19) 1.21902(13) 0.0342(6) Uani d . 1 . .
    N N2E 0.6358(2) 0.2233(2) 1.33420(13) 0.0336(7) Uani d . 1 . .
    N N3E 0.5367(2) 0.21628(17) 1.09969(13) 0.0277(5) Uani d . 1 . .
    C C1E 0.5733(2) 0.35792(19) 1.15211(13) 0.0194(5) Uani d . 1 . .
    C C2E 0.5990(2) 0.39845(19) 1.21537(14) 0.0218(6) Uani d . 1 . .
    C C3E 0.6207(2) 0.3559(2) 1.27318(13) 0.0248(6) Uani d . 1 . .
    H H3EA 0.6411 0.3861 1.3127 0.030 Uiso calc R 1 . .
    C C4E 0.6126(2) 0.2685(2) 1.27344(14) 0.0259(6) Uani d . 1 . .
    C C5E 0.5844(2) 0.2231(2) 1.21629(14) 0.0239(6) Uani d . 1 . .
    H H5EA 0.5775 0.1631 1.2172 0.029 Uiso calc R 1 . .
    C C6E 0.5666(2) 0.26696(19) 1.15802(13) 0.0195(5) Uani d . 1 . .
    O O1F 0.68330(18) 0.50280(14) 0.84530(10) 0.0261(4) Uani d . 1 . .
    O O2F 0.4523(2) 0.4860(2) 0.77442(12) 0.0477(7) Uani d . 1 . .
    O O3F 0.5271(3) 0.4344(2) 0.69206(16) 0.0716(10) Uani d . 1 . .
    O O4F 0.6482(2) 0.71341(16) 0.58982(10) 0.0324(5) Uani d . 1 . .
    O O5F 0.79813(19) 0.77792(16) 0.64310(10) 0.0305(5) Uani d . 1 . .
    O O6F 0.92948(19) 0.69978(19) 0.86099(11) 0.0389(6) Uani d . 1 . .
    O O7F 0.8319(2) 0.61047(17) 0.91374(10) 0.0344(5) Uani d . 1 . .
    N N1F 0.5248(2) 0.48557(18) 0.73525(12) 0.0302(6) Uani d . 1 . .
    N N2F 0.7192(2) 0.72331(17) 0.63870(11) 0.0230(5) Uani d . 1 . .
    N N3F 0.8502(2) 0.64698(18) 0.86315(11) 0.0251(5) Uani d . 1 . .
    C C1F 0.6912(2) 0.55608(19) 0.80234(13) 0.0201(5) Uani d . 1 . .
    C C2F 0.6167(2) 0.55174(19) 0.74045(13) 0.0219(6) Uani d . 1 . .
    C C3F 0.6259(2) 0.6021(2) 0.68762(13) 0.0210(5) Uani d . 1 . .
    H H3FA 0.5766 0.5930 0.6480 0.025 Uiso calc R 1 . .
    C C4F 0.7102(2) 0.66759(19) 0.69346(13) 0.0204(5) Uani d . 1 . .
    C C5F 0.7830(2) 0.6799(2) 0.75121(13) 0.0219(6) Uani d . 1 . .
    H H5FA 0.8398 0.7246 0.7546 0.026 Uiso calc R 1 . .
    C C6F 0.7730(2) 0.6275(2) 0.80350(13) 0.0220(6) Uani d . 1 . .
loop_
    _atom_site_aniso_label
    _atom_site_aniso_U_11
    _atom_site_aniso_U_22
    _atom_site_aniso_U_33
    _atom_site_aniso_U_12
    _atom_site_aniso_U_13
    _atom_site_aniso_U_23
    Cl1A 0.0230(3) 0.0272(3) 0.0621(5) 0.0041(3) 0.0098(3) -0.0105(3)
    O1A 0.0289(11) 0.0372(12) 0.0308(11) -0.0023(9) 0.0039(9) 0.0049(10)
    O2A 0.0541(16) 0.069(2) 0.0402(14) -0.0227(15) 0.0193(12) -0.0114(14)
    O3A 0.0374(13) 0.0474(14) 0.0326(12) -0.0101(11) 0.0119(10) -0.0043(11)
    N1A 0.0137(9) 0.0221(11) 0.0104(9) 0.0022(9) 0.0003(8) 0.0029(8)
    N2A 0.0118(9) 0.0228(11) 0.0170(10) -0.0004(8) -0.0011(8) 0.0052(9)
    C1A 0.0172(12) 0.0205(13) 0.0155(11) 0.0013(10) 0.0005(9) 0.0004(10)
    C2A 0.0178(12) 0.0230(13) 0.0124(11) 0.0008(10) -0.0029(9) 0.0004(10)
    C3A 0.0174(12) 0.0214(14) 0.0196(12) 0.0036(10) 0.0023(10) 0.0030(11)
    C4A 0.0138(11) 0.0211(13) 0.0140(11) 0.0000(10) 0.0030(9) -0.0025(10)
    C5A 0.0150(11) 0.0236(13) 0.0122(11) 0.0026(10) 0.0003(9) 0.0030(10)
    C6A 0.0138(11) 0.0215(13) 0.0204(12) 0.0013(10) 0.0001(10) 0.0044(11)
    C7A 0.0225(13) 0.0262(14) 0.0206(13) -0.0008(11) -0.0046(10) 0.0059(11)
    C8A 0.0188(13) 0.0245(15) 0.0352(16) 0.0037(11) -0.0048(11) 0.0078(13)
    C9A 0.0147(12) 0.0172(13) 0.0445(17) 0.0031(10) 0.0091(11) -0.0003(12)
    C10A 0.0275(14) 0.0285(15) 0.0230(14) 0.0031(12) 0.0078(11) 0.0018(12)
    C11A 0.0214(13) 0.0271(15) 0.0235(13) 0.0081(11) 0.0027(11) 0.0065(12)
    C12A 0.0122(11) 0.0267(14) 0.0194(12) 0.0003(10) -0.0008(9) 0.0016(11)
    C13A 0.0307(15) 0.0394(18) 0.0164(13) -0.0086(13) -0.0012(11) 0.0021(12)
    C14A 0.047(2) 0.043(2) 0.0244(15) -0.0132(16) -0.0075(13) -0.0055(15)
    C15A 0.0389(18) 0.0336(17) 0.0357(17) -0.0098(14) -0.0045(14) 0.0048(14)
    C16A 0.0283(15) 0.0328(17) 0.0316(15) -0.0017(13) 0.0046(12) 0.0107(14)
    C17A 0.0217(13) 0.0237(14) 0.0215(13) 0.0043(11) 0.0019(10) 0.0002(11)
    C18A 0.0127(12) 0.0367(16) 0.0267(14) -0.0022(11) -0.0072(10) 0.0072(13)
    C19A 0.0143(12) 0.0363(17) 0.0397(17) 0.0017(11) 0.0021(11) 0.0104(14)
    C20A 0.0407(18) 0.045(2) 0.0373(18) -0.0047(16) 0.0161(15) -0.0020(16)
    C21A 0.0402(18) 0.0380(19) 0.0339(17) 0.0000(15) 0.0097(14) 0.0020(15)
    Cl1B 0.0762(7) 0.0329(4) 0.0430(5) -0.0139(4) -0.0218(4) 0.0062(4)
    O1B 0.0362(12) 0.0415(14) 0.0356(12) -0.0070(10) 0.0058(10) -0.0004(11)
    O2B 0.0378(12) 0.0464(14) 0.0349(12) -0.0041(11) 0.0125(10) -0.0074(11)
    O3B 0.0541(16) 0.081(2) 0.0408(14) -0.0284(16) 0.0203(12) -0.0149(15)
    N1B 0.0194(10) 0.0241(11) 0.0129(10) -0.0010(9) -0.0013(8) 0.0018(9)
    N2B 0.0213(11) 0.0276(12) 0.0166(10) -0.0040(10) -0.0060(8) 0.0065(10)
    C1B 0.0229(13) 0.0238(13) 0.0121(11) -0.0016(11) -0.0008(10) 0.0016(10)
    C2B 0.0225(13) 0.0246(14) 0.0192(12) -0.0029(11) -0.0022(10) 0.0031(11)
    C3B 0.0272(14) 0.0265(14) 0.0201(13) -0.0085(12) -0.0031(11) 0.0027(12)
    C4B 0.0303(15) 0.0195(13) 0.0168(12) -0.0020(11) 0.0012(10) 0.0028(11)
    C5B 0.0200(12) 0.0309(15) 0.0139(12) -0.0017(11) -0.0052(10) 0.0085(11)
    C6B 0.0196(13) 0.0294(15) 0.0194(13) 0.0022(11) -0.0052(10) 0.0040(12)
    C7B 0.0237(14) 0.0311(15) 0.0232(14) 0.0026(12) -0.0013(11) 0.0059(12)
    C8B 0.0373(17) 0.0284(16) 0.0348(17) -0.0031(14) -0.0021(13) 0.0093(14)
    C9B 0.0387(18) 0.0281(16) 0.0386(18) -0.0073(13) -0.0152(14) 0.0030(14)
    C10B 0.055(2) 0.042(2) 0.0224(15) -0.0088(17) -0.0138(14) -0.0012(15)
    C11B 0.0391(17) 0.0393(18) 0.0221(14) -0.0101(15) -0.0080(12) 0.0072(14)
    C12B 0.0222(13) 0.0244(14) 0.0268(14) -0.0006(11) 0.0034(11) 0.0080(12)
    C13B 0.0307(15) 0.0326(16) 0.0247(15) 0.0033(13) 0.0051(12) 0.0032(13)
    C14B 0.0361(17) 0.0317(17) 0.0400(17) 0.0029(14) 0.0129(14) 0.0000(14)
    C15B 0.0371(18) 0.0255(16) 0.064(2) 0.0038(13) 0.0119(17) 0.0029(16)
    C16B 0.0293(17) 0.0344(18) 0.062(2) 0.0083(15) -0.0050(16) 0.0123(18)
    C17B 0.0352(17) 0.0322(16) 0.0320(16) -0.0005(14) -0.0057(13) 0.0085(14)
    C18B 0.0203(13) 0.0451(19) 0.0305(15) -0.0038(13) -0.0087(12) 0.0066(14)
    C19B 0.0205(14) 0.047(2) 0.051(2) 0.0004(14) 0.0002(14) 0.0025(17)
    C20B 0.048(2) 0.057(3) 0.042(2) -0.0171(18) 0.0182(17) -0.0066(18)
    C21B 0.050(2) 0.043(2) 0.0324(17) -0.0087(17) 0.0099(15) -0.0010(15)
    O1C 0.0310(10) 0.0296(11) 0.0204(10) -0.0041(9) -0.0035(8) 0.0087(9)
    O2C 0.0673(18) 0.088(2) 0.0270(12) -0.0519(18) -0.0058(12) 0.0159(14)
    O3C 0.0692(19) 0.0376(15) 0.0648(19) -0.0111(14) -0.0002(15) -0.0087(14)
    O4C 0.0332(11) 0.0427(13) 0.0207(10) -0.0072(10) -0.0099(8) 0.0117(10)
    O5C 0.0292(11) 0.0374(12) 0.0267(10) -0.0088(9) 0.0004(9) 0.0107(10)
    O6C 0.0218(10) 0.0573(16) 0.0278(11) -0.0154(10) -0.0049(8) 0.0090(11)
    O7C 0.0406(12) 0.0345(12) 0.0165(10) -0.0071(10) -0.0020(8) 0.0073(9)
    N1C 0.0459(17) 0.0417(17) 0.0293(14) -0.0153(14) -0.0128(12) 0.0133(13)
    N2C 0.0233(11) 0.0312(13) 0.0216(12) -0.0020(10) 0.0000(9) 0.0068(10)
    N3C 0.0153(10) 0.0310(13) 0.0205(11) 0.0015(9) 0.0004(9) 0.0040(10)
    C1C 0.0171(12) 0.0275(14) 0.0170(12) 0.0016(11) 0.0022(10) 0.0032(11)
    C2C 0.0213(13) 0.0305(15) 0.0239(14) -0.0048(12) 0.0002(11) 0.0070(12)
    C3C 0.0211(13) 0.0322(16) 0.0200(13) -0.0013(12) -0.0050(10) 0.0023(12)
    C4C 0.0201(12) 0.0295(15) 0.0173(13) -0.0002(11) 0.0017(10) 0.0060(12)
    C5C 0.0177(12) 0.0261(14) 0.0198(13) 0.0001(11) 0.0019(10) 0.0052(11)
    C6C 0.0154(12) 0.0303(15) 0.0165(12) 0.0031(11) 0.0027(10) 0.0029(11)
    O1D 0.0319(11) 0.0273(11) 0.0150(9) 0.0069(9) -0.0009(8) 0.0046(8)
    O2D 0.087(2) 0.0286(13) 0.0426(14) 0.0205(14) -0.0201(14) 0.0040(12)
    O3D 0.0560(15) 0.0280(12) 0.0408(13) -0.0048(11) -0.0066(12) -0.0063(11)
    O4D 0.0341(11) 0.0426(13) 0.0150(9) 0.0040(10) -0.0027(8) 0.0058(9)
    O5D 0.0449(13) 0.0324(12) 0.0346(12) -0.0054(11) -0.0050(10) 0.0190(10)
    O6D 0.0595(16) 0.0320(13) 0.0415(13) -0.0186(12) 0.0063(12) -0.0136(11)
    O7D 0.0487(14) 0.0398(13) 0.0205(10) -0.0008(11) 0.0022(9) -0.0082(10)
    N1D 0.0437(15) 0.0195(13) 0.0218(12) 0.0033(11) 0.0013(11) 0.0009(10)
    N2D 0.0164(11) 0.0327(13) 0.0197(11) 0.0018(9) 0.0003(9) 0.0087(10)
    N3D 0.0227(11) 0.0260(13) 0.0225(12) 0.0014(10) -0.0033(9) -0.0054(10)
    C1D 0.0131(11) 0.0218(13) 0.0127(11) 0.0025(10) -0.0003(9) 0.0024(10)
    C2D 0.0204(12) 0.0190(13) 0.0197(13) 0.0033(10) 0.0000(10) 0.0009(11)
    C3D 0.0147(11) 0.0250(13) 0.0136(12) 0.0034(10) -0.0006(9) -0.0012(10)
    C4D 0.0117(11) 0.0259(14) 0.0162(12) 0.0020(10) -0.0002(9) 0.0067(11)
    C5D 0.0124(11) 0.0199(13) 0.0231(13) 0.0015(10) 0.0003(9) 0.0059(11)
    C6D 0.0125(11) 0.0229(13) 0.0194(13) 0.0016(10) -0.0007(9) -0.0043(11)
    O1E 0.0384(11) 0.0251(11) 0.0117(9) 0.0039(9) 0.0000(8) 0.0020(8)
    O2E 0.0682(18) 0.0368(14) 0.0428(14) 0.0218(13) -0.0140(13) -0.0115(12)
    O3E 0.0667(18) 0.0423(15) 0.0358(13) -0.0032(13) -0.0139(12) -0.0175(12)
    O4E 0.0369(13) 0.081(2) 0.0165(11) 0.0089(13) -0.0002(9) 0.0123(12)
    O5E 0.0317(12) 0.0609(18) 0.0396(13) -0.0068(12) -0.0052(10) 0.0312(13)
    O6E 0.112(3) 0.0382(16) 0.0483(16) -0.0372(18) 0.0095(17) -0.0060(13)
    O7E 0.0512(14) 0.0322(12) 0.0151(9) -0.0055(10) -0.0006(9) -0.0010(9)
    N1E 0.0437(16) 0.0342(15) 0.0232(13) 0.0069(12) -0.0033(11) -0.0115(12)
    N2E 0.0125(11) 0.065(2) 0.0231(13) 0.0012(12) 0.0016(9) 0.0171(14)
    N3E 0.0319(13) 0.0232(13) 0.0275(13) -0.0049(11) -0.0001(10) -0.0021(11)
    C1E 0.0149(12) 0.0272(14) 0.0158(12) 0.0035(10) 0.0002(9) 0.0007(11)
    C2E 0.0188(12) 0.0268(15) 0.0196(13) 0.0040(10) 0.0014(10) -0.0028(11)
    C3E 0.0139(12) 0.0486(19) 0.0121(12) 0.0033(12) 0.0019(9) -0.0049(12)
    C4E 0.0131(12) 0.0466(19) 0.0184(13) 0.0025(12) 0.0025(10) 0.0110(13)
    C5E 0.0154(12) 0.0302(15) 0.0258(14) -0.0018(11) 0.0009(10) 0.0093(12)
    C6E 0.0154(12) 0.0252(14) 0.0177(12) -0.0016(10) 0.0001(10) 0.0013(11)
    O1F 0.0262(10) 0.0294(11) 0.0217(10) 0.0024(8) -0.0022(8) 0.0094(9)
    O2F 0.0445(14) 0.0596(18) 0.0400(14) -0.0253(13) 0.0084(11) 0.0029(13)
    O3F 0.086(2) 0.067(2) 0.064(2) -0.0362(19) 0.0176(17) -0.0337(18)
    O4F 0.0310(11) 0.0461(13) 0.0183(10) -0.0084(10) -0.0061(8) 0.0079(9)
    O5F 0.0220(10) 0.0427(13) 0.0267(10) -0.0079(9) 0.0027(8) 0.0118(10)
    O6F 0.0215(11) 0.0641(17) 0.0295(11) -0.0136(11) -0.0049(9) 0.0105(12)
    O7F 0.0427(13) 0.0410(13) 0.0178(10) -0.0085(11) -0.0045(9) 0.0087(10)
    N1F 0.0380(14) 0.0319(14) 0.0192(12) -0.0092(12) -0.0045(10) 0.0053(11)
    N2F 0.0176(11) 0.0341(13) 0.0176(11) -0.0002(10) 0.0032(9) 0.0041(10)
    N3F 0.0193(11) 0.0366(14) 0.0188(11) 0.0008(10) -0.0008(9) 0.0031(11)
    C1F 0.0178(12) 0.0282(14) 0.0150(12) 0.0058(11) 0.0053(10) 0.0028(11)
    C2F 0.0218(13) 0.0252(14) 0.0189(12) -0.0002(11) 0.0029(10) -0.0022(11)
    C3F 0.0194(12) 0.0297(14) 0.0137(11) 0.0020(11) 0.0011(9) 0.0000(11)
    C4F 0.0142(11) 0.0311(15) 0.0162(12) 0.0044(11) 0.0037(9) 0.0035(11)
    C5F 0.0143(11) 0.0328(15) 0.0189(13) 0.0021(11) 0.0034(10) 0.0019(12)
    C6F 0.0145(12) 0.0311(15) 0.0202(13) 0.0043(11) 0.0003(10) 0.0020(12)
_geom_special_details
;
All e.s.d.'s (except the e.s.d. in the dihedral angle between two l.s. planes)
are estimated using the full covariance matrix. The cell e.s.d.'s are taken
into account individually in the estimation of e.s.d.'s in distances, angles
and torsion angles; correlations between e.s.d.'s in cell parameters are only
used when they are defined by crystal symmetry. An approximate (isotropic)
treatment of cell e.s.d.'s is used for estimating e.s.d.'s involving l.s.
planes.
;
loop_
    _geom_bond_atom_site_label_1
    _geom_bond_atom_site_label_2
    _geom_bond_site_symmetry_2
    _geom_bond_distance
    _geom_bond_publ_flag
    Cl1A C9A . 1.745(3) ?
    O1A C20A . 1.413(4) ?
    O1A C19A . 1.425(4) ?
    O2A C21A . 1.306(4) ?
    O2A H2AD . 0.8400 ?
    O3A C21A . 1.216(4) ?
    N1A C4A . 1.502(3) ?
    N1A C1A . 1.512(3) ?
    N1A C5A . 1.526(3) ?
    N1A H1AC . 0.9300 ?
    N2A C3A . 1.495(4) ?
    N2A C2A . 1.495(3) ?
    N2A C18A . 1.510(3) ?
    N2A H2AC . 0.9300 ?
    C1A C2A . 1.513(3) ?
    C1A H1AA . 0.9900 ?
    C1A H1AB . 0.9900 ?
    C2A H2AA . 0.9900 ?
    C2A H2AB . 0.9900 ?
    C3A C4A . 1.512(3) ?
    C3A H3AA . 0.9900 ?
    C3A H3AB . 0.9900 ?
    C4A H4AA . 0.9900 ?
    C4A H4AB . 0.9900 ?
    C5A C6A . 1.514(4) ?
    C5A C12A . 1.525(4) ?
    C5A H5AA . 1.0000 ?
    C6A C7A . 1.398(4) ?
    C6A C11A . 1.399(4) ?
    C7A C8A . 1.386(4) ?
    C7A H7AA . 0.9500 ?
    C8A C9A . 1.381(5) ?
    C8A H8AA . 0.9500 ?
    C9A C10A . 1.376(4) ?
    C10A C11A . 1.393(4) ?
    C10A H10A . 0.9500 ?
    C11A H11A . 0.9500 ?
    C12A C17A . 1.390(4) ?
    C12A C13A . 1.400(4) ?
    C13A C14A . 1.390(5) ?
    C13A H13A . 0.9500 ?
    C14A C15A . 1.390(5) ?
    C14A H14A . 0.9500 ?
    C15A C16A . 1.394(5) ?
    C15A H15A . 0.9500 ?
    C16A C17A . 1.387(5) ?
    C16A H16A . 0.9500 ?
    C17A H17A . 0.9500 ?
    C18A C19A . 1.494(4) ?
    C18A H18A . 0.9900 ?
    C18A H18B . 0.9900 ?
    C19A H19A . 0.9900 ?
    C19A H19B . 0.9900 ?
    C20A C21A . 1.493(5) ?
    C20A H20A . 0.9900 ?
    C20A H20B . 0.9900 ?
    Cl1B C9B . 1.739(3) ?
    O1B C20B . 1.410(4) ?
    O1B C19B . 1.419(4) ?
    O2B C21B . 1.211(4) ?
    O3B C21B . 1.304(4) ?
    O3B H3BC . 0.8400 ?
    N1B C4B . 1.505(4) ?
    N1B C1B . 1.512(4) ?
    N1B C5B . 1.535(3) ?
    N1B H1BC . 0.9300 ?
    N2B C3B . 1.481(4) ?
    N2B C2B . 1.499(4) ?
    N2B C18B . 1.505(4) ?
    N2B H2BC . 0.9300 ?
    C1B C2B . 1.512(4) ?
    C1B H1BA . 0.9900 ?
    C1B H1BB . 0.9900 ?
    C2B H2BA . 0.9900 ?
    C2B H2BB . 0.9900 ?
    C3B C4B . 1.508(4) ?
    C3B H3BA . 0.9900 ?
    C3B H3BB . 0.9900 ?
    C4B H4BA . 0.9900 ?
    C4B H4BB . 0.9900 ?
    C5B C12B . 1.514(4) ?
    C5B C6B . 1.520(4) ?
    C5B H5BA . 1.0000 ?
    C6B C7B . 1.386(4) ?
    C6B C11B . 1.390(4) ?
    C7B C8B . 1.388(5) ?
    C7B H7BA . 0.9500 ?
    C8B C9B . 1.394(5) ?
    C8B H8BA . 0.9500 ?
    C9B C10B . 1.367(5) ?
    C10B C11B . 1.388(5) ?
    C10B H10B . 0.9500 ?
    C11B H11B . 0.9500 ?
    C12B C17B . 1.389(4) ?
    C12B C13B . 1.400(4) ?
    C13B C14B . 1.394(5) ?
    C13B H13B . 0.9500 ?
    C14B C15B . 1.382(5) ?
    C14B H14B . 0.9500 ?
    C15B C16B . 1.390(6) ?
    C15B H15B . 0.9500 ?
    C16B C17B . 1.376(5) ?
    C16B H16B . 0.9500 ?
    C17B H17B . 0.9500 ?
    C18B C19B . 1.510(5) ?
    C18B H18C . 0.9900 ?
    C18B H18D . 0.9900 ?
    C19B H19C . 0.9900 ?
    C19B H19D . 0.9900 ?
    C20B C21B . 1.505(5) ?
    C20B H20C . 0.9900 ?
    C20B H20D . 0.9900 ?
    O1C C1C . 1.248(4) ?
    O2C N1C . 1.213(4) ?
    O3C N1C . 1.224(4) ?
    O4C N2C . 1.228(3) ?
    O5C N2C . 1.239(3) ?
    O6C N3C . 1.236(3) ?
    O7C N3C . 1.220(3) ?
    N1C C2C . 1.467(4) ?
    N2C C4C . 1.449(4) ?
    N3C C6C . 1.448(4) ?
    C1C C6C . 1.444(4) ?
    C1C C2C . 1.448(4) ?
    C2C C3C . 1.360(4) ?
    C3C C4C . 1.398(4) ?
    C3C H3CA . 0.9500 ?
    C4C C5C . 1.378(4) ?
    C5C C6C . 1.386(4) ?
    C5C H5CA . 0.9500 ?
    O1D C1D . 1.246(3) ?
    O2D N1D . 1.238(4) ?
    O3D N1D . 1.218(4) ?
    O4D N2D . 1.232(3) ?
    O5D N2D . 1.235(4) ?
    O6D N3D . 1.228(4) ?
    O7D N3D . 1.222(3) ?
    N1D C2D . 1.460(4) ?
    N2D C4D . 1.443(3) ?
    N3D C6D . 1.460(4) ?
    C1D C6D . 1.442(4) ?
    C1D C2D . 1.454(4) ?
    C2D C3D . 1.368(4) ?
    C3D C4D . 1.384(4) ?
    C3D H3DA . 0.9500 ?
    C4D C5D . 1.388(4) ?
    C5D C6D . 1.368(4) ?
    C5D H5DA . 0.9500 ?
    O1E C1E . 1.249(3) ?
    O2E N1E . 1.227(4) ?
    O3E N1E . 1.232(4) ?
    O4E N2E . 1.235(4) ?
    O5E N2E . 1.235(4) ?
    O6E N3E . 1.227(4) ?
    O7E N3E . 1.212(3) ?
    N1E C2E . 1.451(4) ?
    N2E C4E . 1.441(4) ?
    N3E C6E . 1.454(4) ?
    C1E C6E . 1.442(4) ?
    C1E C2E . 1.454(4) ?
    C2E C3E . 1.368(4) ?
    C3E C4E . 1.382(5) ?
    C3E H3EA . 0.9500 ?
    C4E C5E . 1.387(5) ?
    C5E C6E . 1.383(4) ?
    C5E H5EA . 0.9500 ?
    O1F C1F . 1.231(4) ?
    O2F N1F . 1.206(4) ?
    O3F N1F . 1.205(4) ?
    O4F N2F . 1.228(3) ?
    O5F N2F . 1.233(3) ?
    O6F N3F . 1.224(4) ?
    O7F N3F . 1.228(3) ?
    N1F C2F . 1.465(4) ?
    N2F C4F . 1.443(4) ?
    N3F C6F . 1.462(4) ?
    C1F C2F . 1.453(4) ?
    C1F C6F . 1.453(4) ?
    C2F C3F . 1.361(4) ?
    C3F C4F . 1.399(4) ?
    C3F H3FA . 0.9500 ?
    C4F C5F . 1.386(4) ?
    C5F C6F . 1.372(4) ?
    C5F H5FA . 0.9500 ?
loop_
    _geom_angle_atom_site_label_1
    _geom_angle_atom_site_label_2
    _geom_angle_atom_site_label_3
    _geom_angle_site_symmetry_1
    _geom_angle_site_symmetry_3
    _geom_angle
    _geom_angle_publ_flag
    C20A O1A C19A . . 114.4(3) ?
    C21A O2A H2AD . . 109.5 ?
    C4A N1A C1A . . 110.86(19) ?
    C4A N1A C5A . . 108.93(19) ?
    C1A N1A C5A . . 109.52(19) ?
    C4A N1A H1AC . . 109.2 ?
    C1A N1A H1AC . . 109.2 ?
    C5A N1A H1AC . . 109.2 ?
    C3A N2A C2A . . 106.79(19) ?
    C3A N2A C18A . . 113.3(2) ?
    C2A N2A C18A . . 111.2(2) ?
    C3A N2A H2AC . . 108.5 ?
    C2A N2A H2AC . . 108.5 ?
    C18A N2A H2AC . . 108.5 ?
    N1A C1A C2A . . 111.4(2) ?
    N1A C1A H1AA . . 109.3 ?
    C2A C1A H1AA . . 109.3 ?
    N1A C1A H1AB . . 109.3 ?
    C2A C1A H1AB . . 109.3 ?
    H1AA C1A H1AB . . 108.0 ?
    N2A C2A C1A . . 110.2(2) ?
    N2A C2A H2AA . . 109.6 ?
    C1A C2A H2AA . . 109.6 ?
    N2A C2A H2AB . . 109.6 ?
    C1A C2A H2AB . . 109.6 ?
    H2AA C2A H2AB . . 108.1 ?
    N2A C3A C4A . . 110.6(2) ?
    N2A C3A H3AA . . 109.5 ?
    C4A C3A H3AA . . 109.5 ?
    N2A C3A H3AB . . 109.5 ?
    C4A C3A H3AB . . 109.5 ?
    H3AA C3A H3AB . . 108.1 ?
    N1A C4A C3A . . 112.1(2) ?
    N1A C4A H4AA . . 109.2 ?
    C3A C4A H4AA . . 109.2 ?
    N1A C4A H4AB . . 109.2 ?
    C3A C4A H4AB . . 109.2 ?
    H4AA C4A H4AB . . 107.9 ?
    C6A C5A C12A . . 111.0(2) ?
    C6A C5A N1A . . 114.1(2) ?
    C12A C5A N1A . . 109.8(2) ?
    C6A C5A H5AA . . 107.2 ?
    C12A C5A H5AA . . 107.2 ?
    N1A C5A H5AA . . 107.2 ?
    C7A C6A C11A . . 119.3(3) ?
    C7A C6A C5A . . 116.2(2) ?
    C11A C6A C5A . . 124.4(2) ?
    C8A C7A C6A . . 120.5(3) ?
    C8A C7A H7AA . . 119.8 ?
    C6A C7A H7AA . . 119.8 ?
    C9A C8A C7A . . 118.9(3) ?
    C9A C8A H8AA . . 120.6 ?
    C7A C8A H8AA . . 120.6 ?
    C10A C9A C8A . . 122.1(3) ?
    C10A C9A Cl1A . . 119.2(2) ?
    C8A C9A Cl1A . . 118.7(2) ?
    C9A C10A C11A . . 118.9(3) ?
    C9A C10A H10A . . 120.5 ?
    C11A C10A H10A . . 120.5 ?
    C10A C11A C6A . . 120.2(3) ?
    C10A C11A H11A . . 119.9 ?
    C6A C11A H11A . . 119.9 ?
    C17A C12A C13A . . 119.5(3) ?
    C17A C12A C5A . . 120.8(2) ?
    C13A C12A C5A . . 119.6(2) ?
    C14A C13A C12A . . 120.1(3) ?
    C14A C13A H13A . . 119.9 ?
    C12A C13A H13A . . 119.9 ?
    C13A C14A C15A . . 120.4(3) ?
    C13A C14A H14A . . 119.8 ?
    C15A C14A H14A . . 119.8 ?
    C14A C15A C16A . . 119.1(3) ?
    C14A C15A H15A . . 120.4 ?
    C16A C15A H15A . . 120.4 ?
    C17A C16A C15A . . 120.9(3) ?
    C17A C16A H16A . . 119.5 ?
    C15A C16A H16A . . 119.5 ?
    C16A C17A C12A . . 119.9(3) ?
    C16A C17A H17A . . 120.1 ?
    C12A C17A H17A . . 120.1 ?
    C19A C18A N2A . . 111.9(2) ?
    C19A C18A H18A . . 109.2 ?
    N2A C18A H18A . . 109.2 ?
    C19A C18A H18B . . 109.2 ?
    N2A C18A H18B . . 109.2 ?
    H18A C18A H18B . . 107.9 ?
    O1A C19A C18A . . 108.0(3) ?
    O1A C19A H19A . . 110.1 ?
    C18A C19A H19A . . 110.1 ?
    O1A C19A H19B . . 110.1 ?
    C18A C19A H19B . . 110.1 ?
    H19A C19A H19B . . 108.4 ?
    O1A C20A C21A . . 111.4(3) ?
    O1A C20A H20A . . 109.3 ?
    C21A C20A H20A . . 109.3 ?
    O1A C20A H20B . . 109.3 ?
    C21A C20A H20B . . 109.3 ?
    H20A C20A H20B . . 108.0 ?
    O3A C21A O2A . . 123.8(3) ?
    O3A C21A C20A . . 122.7(3) ?
    O2A C21A C20A . . 113.4(3) ?
    C20B O1B C19B . . 113.8(3) ?
    C21B O3B H3BC . . 109.5 ?
    C4B N1B C1B . . 110.2(2) ?
    C4B N1B C5B . . 110.7(2) ?
    C1B N1B C5B . . 108.4(2) ?
    C4B N1B H1BC . . 109.2 ?
    C1B N1B H1BC . . 109.2 ?
    C5B N1B H1BC . . 109.2 ?
    C3B N2B C2B . . 106.7(2) ?
    C3B N2B C18B . . 111.2(2) ?
    C2B N2B C18B . . 113.0(2) ?
    C3B N2B H2BC . . 108.6 ?
    C2B N2B H2BC . . 108.6 ?
    C18B N2B H2BC . . 108.6 ?
    N1B C1B C2B . . 112.9(2) ?
    N1B C1B H1BA . . 109.0 ?
    C2B C1B H1BA . . 109.0 ?
    N1B C1B H1BB . . 109.0 ?
    C2B C1B H1BB . . 109.0 ?
    H1BA C1B H1BB . . 107.8 ?
    N2B C2B C1B . . 109.9(2) ?
    N2B C2B H2BA . . 109.7 ?
    C1B C2B H2BA . . 109.7 ?
    N2B C2B H2BB . . 109.7 ?
    C1B C2B H2BB . . 109.7 ?
    H2BA C2B H2BB . . 108.2 ?
    N2B C3B C4B . . 111.3(2) ?
    N2B C3B H3BA . . 109.4 ?
    C4B C3B H3BA . . 109.4 ?
    N2B C3B H3BB . . 109.4 ?
    C4B C3B H3BB . . 109.4 ?
    H3BA C3B H3BB . . 108.0 ?
    N1B C4B C3B . . 112.1(2) ?
    N1B C4B H4BA . . 109.2 ?
    C3B C4B H4BA . . 109.2 ?
    N1B C4B H4BB . . 109.2 ?
    C3B C4B H4BB . . 109.2 ?
    H4BA C4B H4BB . . 107.9 ?
    C12B C5B C6B . . 112.3(2) ?
    C12B C5B N1B . . 114.7(2) ?
    C6B C5B N1B . . 109.2(2) ?
    C12B C5B H5BA . . 106.7 ?
    C6B C5B H5BA . . 106.7 ?
    N1B C5B H5BA . . 106.7 ?
    C7B C6B C11B . . 119.8(3) ?
    C7B C6B C5B . . 120.8(3) ?
    C11B C6B C5B . . 119.4(3) ?
    C6B C7B C8B . . 120.0(3) ?
    C6B C7B H7BA . . 120.0 ?
    C8B C7B H7BA . . 120.0 ?
    C7B C8B C9B . . 118.9(3) ?
    C7B C8B H8BA . . 120.5 ?
    C9B C8B H8BA . . 120.5 ?
    C10B C9B C8B . . 121.8(3) ?
    C10B C9B Cl1B . . 117.9(3) ?
    C8B C9B Cl1B . . 120.2(3) ?
    C9B C10B C11B . . 118.8(3) ?
    C9B C10B H10B . . 120.6 ?
    C11B C10B H10B . . 120.6 ?
    C10B C11B C6B . . 120.6(3) ?
    C10B C11B H11B . . 119.7 ?
    C6B C11B H11B . . 119.7 ?
    C17B C12B C13B . . 118.5(3) ?
    C17B C12B C5B . . 116.1(3) ?
    C13B C12B C5B . . 125.3(3) ?
    C14B C13B C12B . . 120.0(3) ?
    C14B C13B H13B . . 120.0 ?
    C12B C13B H13B . . 120.0 ?
    C15B C14B C13B . . 120.7(3) ?
    C15B C14B H14B . . 119.7 ?
    C13B C14B H14B . . 119.7 ?
    C14B C15B C16B . . 119.2(3) ?
    C14B C15B H15B . . 120.4 ?
    C16B C15B H15B . . 120.4 ?
    C17B C16B C15B . . 120.5(3) ?
    C17B C16B H16B . . 119.8 ?
    C15B C16B H16B . . 119.8 ?
    C16B C17B C12B . . 121.2(3) ?
    C16B C17B H17B . . 119.4 ?
    C12B C17B H17B . . 119.4 ?
    N2B C18B C19B . . 111.7(3) ?
    N2B C18B H18C . . 109.3 ?
    C19B C18B H18C . . 109.3 ?
    N2B C18B H18D . . 109.3 ?
    C19B C18B H18D . . 109.3 ?
    H18C C18B H18D . . 107.9 ?
    O1B C19B C18B . . 106.6(3) ?
    O1B C19B H19C . . 110.4 ?
    C18B C19B H19C . . 110.4 ?
    O1B C19B H19D . . 110.4 ?
    C18B C19B H19D . . 110.4 ?
    H19C C19B H19D . . 108.6 ?
    O1B C20B C21B . . 111.6(3) ?
    O1B C20B H20C . . 109.3 ?
    C21B C20B H20C . . 109.3 ?
    O1B C20B H20D . . 109.3 ?
    C21B C20B H20D . . 109.3 ?
    H20C C20B H20D . . 108.0 ?
    O2B C21B O3B . . 124.9(4) ?
    O2B C21B C20B . . 122.3(3) ?
    O3B C21B C20B . . 112.8(3) ?
    O2C N1C O3C . . 124.7(3) ?
    O2C N1C C2C . . 118.0(3) ?
    O3C N1C C2C . . 117.3(3) ?
    O4C N2C O5C . . 123.3(2) ?
    O4C N2C C4C . . 118.6(2) ?
    O5C N2C C4C . . 118.1(2) ?
    O7C N3C O6C . . 122.2(2) ?
    O7C N3C C6C . . 119.6(2) ?
    O6C N3C C6C . . 118.2(2) ?
    O1C C1C C6C . . 126.6(2) ?
    O1C C1C C2C . . 121.6(3) ?
    C6C C1C C2C . . 111.6(2) ?
    C3C C2C C1C . . 126.1(3) ?
    C3C C2C N1C . . 118.0(3) ?
    C1C C2C N1C . . 115.8(3) ?
    C2C C3C C4C . . 117.7(3) ?
    C2C C3C H3CA . . 121.2 ?
    C4C C3C H3CA . . 121.2 ?
    C5C C4C C3C . . 121.5(3) ?
    C5C C4C N2C . . 119.7(3) ?
    C3C C4C N2C . . 118.8(2) ?
    C4C C5C C6C . . 119.6(3) ?
    C4C C5C H5CA . . 120.2 ?
    C6C C5C H5CA . . 120.2 ?
    C5C C6C C1C . . 123.5(2) ?
    C5C C6C N3C . . 116.9(3) ?
    C1C C6C N3C . . 119.6(2) ?
    O3D N1D O2D . . 123.9(3) ?
    O3D N1D C2D . . 118.2(3) ?
    O2D N1D C2D . . 117.6(3) ?
    O4D N2D O5D . . 122.6(2) ?
    O4D N2D C4D . . 119.2(3) ?
    O5D N2D C4D . . 118.2(3) ?
    O7D N3D O6D . . 124.0(3) ?
    O7D N3D C6D . . 119.3(3) ?
    O6D N3D C6D . . 116.7(2) ?
    O1D C1D C6D . . 126.1(2) ?
    O1D C1D C2D . . 122.3(3) ?
    C6D C1D C2D . . 111.6(2) ?
    C3D C2D C1D . . 124.7(3) ?
    C3D C2D N1D . . 116.3(3) ?
    C1D C2D N1D . . 119.1(2) ?
    C2D C3D C4D . . 118.8(3) ?
    C2D C3D H3DA . . 120.6 ?
    C4D C3D H3DA . . 120.6 ?
    C3D C4D C5D . . 121.2(2) ?
    C3D C4D N2D . . 118.5(3) ?
    C5D C4D N2D . . 120.3(3) ?
    C6D C5D C4D . . 119.2(3) ?
    C6D C5D H5DA . . 120.4 ?
    C4D C5D H5DA . . 120.4 ?
    C5D C6D C1D . . 124.5(3) ?
    C5D C6D N3D . . 116.6(3) ?
    C1D C6D N3D . . 118.9(2) ?
    O2E N1E O3E . . 123.4(3) ?
    O2E N1E C2E . . 118.7(3) ?
    O3E N1E C2E . . 117.8(3) ?
    O5E N2E O4E . . 123.1(3) ?
    O5E N2E C4E . . 119.6(3) ?
    O4E N2E C4E . . 117.4(3) ?
    O7E N3E O6E . . 122.7(3) ?
    O7E N3E C6E . . 120.5(2) ?
    O6E N3E C6E . . 116.8(3) ?
    O1E C1E C6E . . 125.9(3) ?
    O1E C1E C2E . . 122.5(3) ?
    C6E C1E C2E . . 111.6(2) ?
    C3E C2E N1E . . 116.4(3) ?
    C3E C2E C1E . . 124.5(3) ?
    N1E C2E C1E . . 119.1(3) ?
    C2E C3E C4E . . 119.1(3) ?
    C2E C3E H3EA . . 120.4 ?
    C4E C3E H3EA . . 120.4 ?
    C3E C4E C5E . . 121.4(3) ?
    C3E C4E N2E . . 119.4(3) ?
    C5E C4E N2E . . 119.2(3) ?
    C6E C5E C4E . . 118.6(3) ?
    C6E C5E H5EA . . 120.7 ?
    C4E C5E H5EA . . 120.7 ?
    C5E C6E C1E . . 124.5(3) ?
    C5E C6E N3E . . 116.3(3) ?
    C1E C6E N3E . . 119.1(2) ?
    O3F N1F O2F . . 124.5(3) ?
    O3F N1F C2F . . 117.5(3) ?
    O2F N1F C2F . . 117.9(3) ?
    O4F N2F O5F . . 123.4(2) ?
    O4F N2F C4F . . 118.2(2) ?
    O5F N2F C4F . . 118.5(2) ?
    O6F N3F O7F . . 122.5(2) ?
    O6F N3F C6F . . 118.9(2) ?
    O7F N3F C6F . . 118.6(2) ?
    O1F C1F C2F . . 121.4(3) ?
    O1F C1F C6F . . 127.6(3) ?
    C2F C1F C6F . . 110.9(2) ?
    C3F C2F C1F . . 126.2(3) ?
    C3F C2F N1F . . 118.0(2) ?
    C1F C2F N1F . . 115.8(2) ?
    C2F C3F C4F . . 118.0(2) ?
    C2F C3F H3FA . . 121.0 ?
    C4F C3F H3FA . . 121.0 ?
    C5F C4F C3F . . 120.7(3) ?
    C5F C4F N2F . . 120.3(3) ?
    C3F C4F N2F . . 119.0(2) ?
    C6F C5F C4F . . 120.1(3) ?
    C6F C5F H5FA . . 119.9 ?
    C4F C5F H5FA . . 119.9 ?
    C5F C6F C1F . . 123.9(3) ?
    C5F C6F N3F . . 116.4(3) ?
    C1F C6F N3F . . 119.7(2) ?
loop_
    _geom_torsion_atom_site_label_1
    _geom_torsion_atom_site_label_2
    _geom_torsion_atom_site_label_3
    _geom_torsion_atom_site_label_4
    _geom_torsion_site_symmetry_1
    _geom_torsion_site_symmetry_2
    _geom_torsion_site_symmetry_3
    _geom_torsion_site_symmetry_4
    _geom_torsion
    _geom_torsion_publ_flag
    C4A N1A C1A C2A . . . . 51.3(3) ?
    C5A N1A C1A C2A . . . . 171.5(2) ?
    C3A N2A C2A C1A . . . . 63.6(3) ?
    C18A N2A C2A C1A . . . . -172.3(2) ?
    N1A C1A C2A N2A . . . . -59.0(3) ?
    C2A N2A C3A C4A . . . . -62.8(3) ?
    C18A N2A C3A C4A . . . . 174.4(2) ?
    C1A N1A C4A C3A . . . . -50.6(3) ?
    C5A N1A C4A C3A . . . . -171.2(2) ?
    N2A C3A C4A N1A . . . . 57.6(3) ?
    C4A N1A C5A C6A . . . . 177.9(2) ?
    C1A N1A C5A C6A . . . . 56.5(3) ?
    C4A N1A C5A C12A . . . . -56.7(3) ?
    C1A N1A C5A C12A . . . . -178.1(2) ?
    C12A C5A C6A C7A . . . . 82.4(3) ?
    N1A C5A C6A C7A . . . . -152.8(2) ?
    C12A C5A C6A C11A . . . . -93.1(3) ?
    N1A C5A C6A C11A . . . . 31.6(4) ?
    C11A C6A C7A C8A . . . . 2.4(4) ?
    C5A C6A C7A C8A . . . . -173.4(3) ?
    C6A C7A C8A C9A . . . . -1.0(4) ?
    C7A C8A C9A C10A . . . . -1.8(4) ?
    C7A C8A C9A Cl1A . . . . 176.2(2) ?
    C8A C9A C10A C11A . . . . 3.2(5) ?
    Cl1A C9A C10A C11A . . . . -174.8(2) ?
    C9A C10A C11A C6A . . . . -1.7(4) ?
    C7A C6A C11A C10A . . . . -1.0(4) ?
    C5A C6A C11A C10A . . . . 174.4(3) ?
    C6A C5A C12A C17A . . . . 54.8(3) ?
    N1A C5A C12A C17A . . . . -72.3(3) ?
    C6A C5A C12A C13A . . . . -123.5(3) ?
    N1A C5A C12A C13A . . . . 109.4(3) ?
    C17A C12A C13A C14A . . . . 0.3(5) ?
    C5A C12A C13A C14A . . . . 178.6(3) ?
    C12A C13A C14A C15A . . . . -1.1(5) ?
    C13A C14A C15A C16A . . . . 1.3(6) ?
    C14A C15A C16A C17A . . . . -0.5(5) ?
    C15A C16A C17A C12A . . . . -0.3(5) ?
    C13A C12A C17A C16A . . . . 0.5(4) ?
    C5A C12A C17A C16A . . . . -177.8(2) ?
    C3A N2A C18A C19A . . . . -72.7(3) ?
    C2A N2A C18A C19A . . . . 167.0(2) ?
    C20A O1A C19A C18A . . . . 159.0(3) ?
    N2A C18A C19A O1A . . . . -60.1(3) ?
    C19A O1A C20A C21A . . . . -82.5(4) ?
    O1A C20A C21A O3A . . . . 19.3(5) ?
    O1A C20A C21A O2A . . . . -161.1(3) ?
    C4B N1B C1B C2B . . . . 50.0(3) ?
    C5B N1B C1B C2B . . . . 171.3(2) ?
    C3B N2B C2B C1B . . . . 62.5(3) ?
    C18B N2B C2B C1B . . . . -174.9(2) ?
    N1B C1B C2B N2B . . . . -57.8(3) ?
    C2B N2B C3B C4B . . . . -63.3(3) ?
    C18B N2B C3B C4B . . . . 173.0(2) ?
    C1B N1B C4B C3B . . . . -49.4(3) ?
    C5B N1B C4B C3B . . . . -169.4(2) ?
    N2B C3B C4B N1B . . . . 58.2(3) ?
    C4B N1B C5B C12B . . . . -58.4(3) ?
    C1B N1B C5B C12B . . . . -179.4(2) ?
    C4B N1B C5B C6B . . . . 174.6(2) ?
    C1B N1B C5B C6B . . . . 53.6(3) ?
    C12B C5B C6B C7B . . . . -58.2(3) ?
    N1B C5B C6B C7B . . . . 70.2(3) ?
    C12B C5B C6B C11B . . . . 123.4(3) ?
    N1B C5B C6B C11B . . . . -108.2(3) ?
    C11B C6B C7B C8B . . . . 3.0(5) ?
    C5B C6B C7B C8B . . . . -175.3(3) ?
    C6B C7B C8B C9B . . . . -0.7(5) ?
    C7B C8B C9B C10B . . . . -1.9(5) ?
    C7B C8B C9B Cl1B . . . . 176.1(3) ?
    C8B C9B C10B C11B . . . . 2.2(6) ?
    Cl1B C9B C10B C11B . . . . -175.9(3) ?
    C9B C10B C11B C6B . . . . 0.2(6) ?
    C7B C6B C11B C10B . . . . -2.8(5) ?
    C5B C6B C11B C10B . . . . 175.6(3) ?
    C6B C5B C12B C17B . . . . -75.6(3) ?
    N1B C5B C12B C17B . . . . 159.0(3) ?
    C6B C5B C12B C13B . . . . 103.1(3) ?
    N1B C5B C12B C13B . . . . -22.3(4) ?
    C17B C12B C13B C14B . . . . -0.8(5) ?
    C5B C12B C13B C14B . . . . -179.5(3) ?
    C12B C13B C14B C15B . . . . 2.8(5) ?
    C13B C14B C15B C16B . . . . -2.6(5) ?
    C14B C15B C16B C17B . . . . 0.4(6) ?
    C15B C16B C17B C12B . . . . 1.6(6) ?
    C13B C12B C17B C16B . . . . -1.4(5) ?
    C5B C12B C17B C16B . . . . 177.4(3) ?
    C3B N2B C18B C19B . . . . -166.4(3) ?
    C2B N2B C18B C19B . . . . 73.6(3) ?
    C20B O1B C19B C18B . . . . -158.3(3) ?
    N2B C18B C19B O1B . . . . 61.1(4) ?
    C19B O1B C20B C21B . . . . 84.1(4) ?
    O1B C20B C21B O2B . . . . -14.5(6) ?
    O1B C20B C21B O3B . . . . 165.5(4) ?
    O1C C1C C2C C3C . . . . 175.9(3) ?
    C6C C1C C2C C3C . . . . -0.7(4) ?
    O1C C1C C2C N1C . . . . -0.6(4) ?
    C6C C1C C2C N1C . . . . -177.2(3) ?
    O2C N1C C2C C3C . . . . 127.6(3) ?
    O3C N1C C2C C3C . . . . -51.8(4) ?
    O2C N1C C2C C1C . . . . -55.6(4) ?
    O3C N1C C2C C1C . . . . 124.9(3) ?
    C1C C2C C3C C4C . . . . 0.2(5) ?
    N1C C2C C3C C4C . . . . 176.6(3) ?
    C2C C3C C4C C5C . . . . -1.0(4) ?
    C2C C3C C4C N2C . . . . -178.7(3) ?
    O4C N2C C4C C5C . . . . 173.5(3) ?
    O5C N2C C4C C5C . . . . -6.7(4) ?
    O4C N2C C4C C3C . . . . -8.7(4) ?
    O5C N2C C4C C3C . . . . 171.1(3) ?
    C3C C4C C5C C6C . . . . 2.3(4) ?
    N2C C4C C5C C6C . . . . 180.0(3) ?
    C4C C5C C6C C1C . . . . -2.8(4) ?
    C4C C5C C6C N3C . . . . 178.3(3) ?
    O1C C1C C6C C5C . . . . -174.3(3) ?
    C2C C1C C6C C5C . . . . 2.0(4) ?
    O1C C1C C6C N3C . . . . 4.5(4) ?
    C2C C1C C6C N3C . . . . -179.2(2) ?
    O7C N3C C6C C5C . . . . -164.6(3) ?
    O6C N3C C6C C5C . . . . 14.7(4) ?
    O7C N3C C6C C1C . . . . 16.5(4) ?
    O6C N3C C6C C1C . . . . -164.2(3) ?
    O1D C1D C2D C3D . . . . 176.3(3) ?
    C6D C1D C2D C3D . . . . -3.6(4) ?
    O1D C1D C2D N1D . . . . -3.5(4) ?
    C6D C1D C2D N1D . . . . 176.7(3) ?
    O3D N1D C2D C3D . . . . -34.6(4) ?
    O2D N1D C2D C3D . . . . 140.2(3) ?
    O3D N1D C2D C1D . . . . 145.1(3) ?
    O2D N1D C2D C1D . . . . -40.0(4) ?
    C1D C2D C3D C4D . . . . 4.6(4) ?
    N1D C2D C3D C4D . . . . -175.7(3) ?
    C2D C3D C4D C5D . . . . -1.7(4) ?
    C2D C3D C4D N2D . . . . 179.5(2) ?
    O4D N2D C4D C3D . . . . 3.0(4) ?
    O5D N2D C4D C3D . . . . -177.0(3) ?
    O4D N2D C4D C5D . . . . -175.8(2) ?
    O5D N2D C4D C5D . . . . 4.3(4) ?
    C3D C4D C5D C6D . . . . -1.7(4) ?
    N2D C4D C5D C6D . . . . 177.0(2) ?
    C4D C5D C6D C1D . . . . 2.6(4) ?
    C4D C5D C6D N3D . . . . -179.1(2) ?
    O1D C1D C6D C5D . . . . -179.9(2) ?
    C2D C1D C6D C5D . . . . -0.1(4) ?
    O1D C1D C6D N3D . . . . 1.8(4) ?
    C2D C1D C6D N3D . . . . -178.4(2) ?
    O7D N3D C6D C5D . . . . 154.8(3) ?
    O6D N3D C6D C5D . . . . -23.9(4) ?
    O7D N3D C6D C1D . . . . -26.8(4) ?
    O6D N3D C6D C1D . . . . 154.5(3) ?
    O2E N1E C2E C3E . . . . -140.4(3) ?
    O3E N1E C2E C3E . . . . 37.7(4) ?
    O2E N1E C2E C1E . . . . 39.0(4) ?
    O3E N1E C2E C1E . . . . -143.0(3) ?
    O1E C1E C2E C3E . . . . -175.0(3) ?
    C6E C1E C2E C3E . . . . 3.3(4) ?
    O1E C1E C2E N1E . . . . 5.7(4) ?
    C6E C1E C2E N1E . . . . -175.9(3) ?
    N1E C2E C3E C4E . . . . 176.0(3) ?
    C1E C2E C3E C4E . . . . -3.3(4) ?
    C2E C3E C4E C5E . . . . 0.8(4) ?
    C2E C3E C4E N2E . . . . 179.8(2) ?
    O5E N2E C4E C3E . . . . -176.0(3) ?
    O4E N2E C4E C3E . . . . 2.6(4) ?
    O5E N2E C4E C5E . . . . 3.0(4) ?
    O4E N2E C4E C5E . . . . -178.3(3) ?
    C3E C4E C5E C6E . . . . 1.3(4) ?
    N2E C4E C5E C6E . . . . -177.7(2) ?
    C4E C5E C6E C1E . . . . -1.1(4) ?
    C4E C5E C6E N3E . . . . -179.7(2) ?
    O1E C1E C6E C5E . . . . 177.2(3) ?
    C2E C1E C6E C5E . . . . -1.1(4) ?
    O1E C1E C6E N3E . . . . -4.2(4) ?
    C2E C1E C6E N3E . . . . 177.5(2) ?
    O7E N3E C6E C5E . . . . -157.0(3) ?
    O6E N3E C6E C5E . . . . 23.5(4) ?
    O7E N3E C6E C1E . . . . 24.3(4) ?
    O6E N3E C6E C1E . . . . -155.2(3) ?
    O1F C1F C2F C3F . . . . -173.2(3) ?
    C6F C1F C2F C3F . . . . 5.0(4) ?
    O1F C1F C2F N1F . . . . 5.8(4) ?
    C6F C1F C2F N1F . . . . -175.9(2) ?
    O3F N1F C2F C3F . . . . 57.0(4) ?
    O2F N1F C2F C3F . . . . -123.1(3) ?
    O3F N1F C2F C1F . . . . -122.1(3) ?
    O2F N1F C2F C1F . . . . 57.7(4) ?
    C1F C2F C3F C4F . . . . -3.7(4) ?
    N1F C2F C3F C4F . . . . 177.3(3) ?
    C2F C3F C4F C5F . . . . 0.8(4) ?
    C2F C3F C4F N2F . . . . -178.2(2) ?
    O4F N2F C4F C5F . . . . -175.7(3) ?
    O5F N2F C4F C5F . . . . 4.9(4) ?
    O4F N2F C4F C3F . . . . 3.4(4) ?
    O5F N2F C4F C3F . . . . -176.1(3) ?
    C3F C4F C5F C6F . . . . 0.1(4) ?
    N2F C4F C5F C6F . . . . 179.1(2) ?
    C4F C5F C6F C1F . . . . 1.8(4) ?
    C4F C5F C6F N3F . . . . -177.8(3) ?
    O1F C1F C6F C5F . . . . 174.2(3) ?
    C2F C1F C6F C5F . . . . -4.0(4) ?
    O1F C1F C6F N3F . . . . -6.2(4) ?
    C2F C1F C6F N3F . . . . 175.6(2) ?
    O6F N3F C6F C5F . . . . -10.1(4) ?
    O7F N3F C6F C5F . . . . 169.0(3) ?
    O6F N3F C6F C1F . . . . 170.3(3) ?
    O7F N3F C6F C1F . . . . -10.6(4) ?
loop_
    _geom_hbond_atom_site_label_D
    _geom_hbond_atom_site_label_H
    _geom_hbond_atom_site_label_A
    _geom_hbond_site_symmetry_A
    _geom_hbond_distance_DH
    _geom_hbond_distance_HA
    _geom_hbond_distance_DA
    _geom_hbond_angle_DHA
    O2A H2AD O2B . 0.84 1.80 2.638(4) 179.6
    N1A H1AC O1D . 0.93 1.83 2.682(3) 151.6
    N1A H1AC O7D . 0.93 2.63 3.301(3) 129.2
    N2A H2AC O1C . 0.93 1.89 2.765(3) 155.0
    N2A H2AC O7C . 0.93 2.46 2.990(3) 116.3
    O3B H3BC O3A . 0.84 1.76 2.601(4) 179.9
    N1B H1BC O1E . 0.93 1.85 2.678(3) 147.4
    N1B H1BC O7E . 0.93 2.52 3.193(3) 129.9
    N2B H2BC O1F . 0.93 1.91 2.764(3) 152.6
    N2B H2BC O7F . 0.93 2.57 3.078(4) 115.0
    C19B H19C Cg5 1_655 0.99 2.95 3.792(4) 144
