# Supplementary material for: Levocetirizinium dipicrate
Source: Acta Crystallogr Sect E Struct Rep Online. 2010 Nov 13;66(Pt 12):o3167. doi: 10.1107/S1600536810045733 (PMC3011381; doi:10.1107/S1600536810045733)
Supplement: Supplementary file 2 [file e-66-o3167-Isup2.hkl]

# 
# h,k,l, Fc-squared, Fo-squared, sigma(Fo-squared) and status flag 
# 
data_I
_shelx_title ' yhs201 in P2(1)' 
_shelx_refln_list_code          4 
_shelx_F_calc_maximum      273.81 
_exptl_crystal_F_000      1752.00 
_reflns_d_resolution_high  0.8017 
 
loop_ 
 _symmetry_equiv_pos_as_xyz 
 'x, y, z' 
 '-x, y+1/2, -z' 
 
_cell_length_a    11.2444 
_cell_length_b    15.7720 
_cell_length_c    20.6204 
_cell_angle_alpha  90.000 
_cell_angle_beta   95.998 
_cell_angle_gamma  90.000 
 
_shelx_F_squared_multiplier     1.000 
 
loop_ 
 _refln_index_h 
 _refln_index_k 
 _refln_index_l 
 _refln_F_squared_calc 
 _refln_F_squared_meas 
 _refln_F_squared_sigma 
 _refln_observed_status 
   1 -19   0       51.59       52.78      3.75 o 
   2 -19   0       14.51        6.29      3.41 o 
   3 -19   0       25.59       45.28      3.55 o 
   0 -18   0      685.50      651.91      9.70 o 
   1 -18   0      162.63      183.95      9.77 o 
   2 -18   0       73.86       70.03      5.35 o 
   3 -18   0      116.12      104.01      5.48 o 
   4 -18   0       74.92       76.79      4.75 o 
   5 -18   0      362.63      411.91      6.56 o 
   1 -17   0      120.13      111.93      4.39 o 
   2 -17   0      458.37      447.76     10.17 o 
   3 -17   0      781.28      812.71     12.78 o 
   4 -17   0      134.88      138.66      6.56 o 
   5 -17   0        3.66        9.57      4.21 o 
   6 -17   0       21.38       16.78      2.78 o 
   2 -16   0      299.47      273.58      7.49 o 
   5 -16   0      207.56      224.75      7.83 o 
   6 -16   0      351.09      297.73      7.42 o 
   7 -16   0       11.85       10.23      4.01 o 
   6 -15   0      560.72      606.89     10.90 o 
   7 -15   0      225.27      240.42     10.90 o 
   8 -15   0        3.48        3.34      3.75 o 
   4 -14   0      307.23      285.69      9.10 o 
   5 -14   0       21.98       20.87      5.69 o 
   6 -14   0       27.89       40.53      4.29 o 
   7 -14   0       25.27       27.61      3.74 o 
   8 -14   0       68.59       61.47      5.48 o 
   9 -14   0      221.92      232.17      5.95 o 
   3 -13   0      149.42      161.00      7.29 o 
   4 -13   0       24.54       31.04      5.42 o 
   5 -13   0      193.38      211.84      8.63 o 
   6 -13   0      526.72      450.03     11.51 o 
   7 -13   0      287.27      321.89     28.76 o 
   8 -13   0      400.51      430.33      7.30 o 
   9 -13   0      167.61      155.88      4.72 o 
  10 -13   0      108.87      114.85      4.15 o 
   1 -12   0     1115.31     1078.26     25.48 o 
   2 -12   0      106.80       88.83     14.18 o 
   3 -12   0      652.27      598.24      9.99 o 
   4 -12   0      532.49      457.06     10.70 o 
   5 -12   0     2283.60     2052.51     21.54 o 
   6 -12   0      336.65      321.07     10.37 o 
   7 -12   0     1827.63     1658.06     20.27 o 
   8 -12   0      539.70      476.23      8.14 o 
   9 -12   0      128.15      109.42      4.77 o 
  10 -12   0        8.99        7.75      2.95 o 
   1 -11   0     3223.30     3267.36     42.14 o 
   2 -11   0       15.15        2.21     11.37 o 
   3 -11   0      534.32      554.72     20.60 o 
   4 -11   0     2498.99     2385.54     19.53 o 
   5 -11   0      362.70      336.89      8.50 o 
   6 -11   0      250.22      246.22      9.57 o 
   7 -11   0      265.36      256.05     10.17 o 
   8 -11   0       94.74       80.33      5.16 o 
   9 -11   0       85.24       90.95      4.92 o 
  10 -11   0       64.35       89.07      4.22 o 
   0 -10   0      811.52      866.09     20.27 o 
   1 -10   0      472.53      462.94     16.39 o 
   2 -10   0      422.02      367.76     15.38 o 
   3 -10   0      879.65      810.70     23.08 o 
   4 -10   0      476.12      440.00     18.39 o 
   5 -10   0       24.47       43.88     13.24 o 
   6 -10   0      294.18      258.01      8.11 o 
   7 -10   0       13.11       13.71      6.22 o 
   8 -10   0      479.83      472.96      8.45 o 
   9 -10   0      204.85      214.46      7.83 o 
  10 -10   0       65.04       53.08      4.13 o 
  11 -10   0      102.34      117.13      3.88 o 
   1  -9   0      149.65      135.38      9.70 o 
   2  -9   0     4101.42     4749.24     47.96 o 
   4  -9   0     1410.43     1380.20     29.10 o 
   5  -9   0      808.07      804.62     24.21 o 
   6  -9   0      771.55      741.87     23.34 o 
   7  -9   0      413.08      406.56     11.24 o 
   8  -9   0      879.92      886.79     15.35 o 
   9  -9   0       10.36       23.30      3.53 o 
  10  -9   0      148.55      162.66      5.21 o 
  11  -9   0       38.17       35.92      2.83 o 
   1  -8   0     6063.32     6323.16     48.03 o 
   2  -8   0     4215.29     4123.69     42.01 o 
   3  -8   0      207.69      204.55     11.71 o 
   7  -8   0      189.87      176.46     10.20 o 
   8  -8   0      649.78      603.75     12.64 o 
   9  -8   0      105.29      114.53      4.34 o 
  10  -8   0      153.93      134.25      4.40 o 
  11  -8   0      123.85      141.88      3.92 o 
  12  -8   0      146.23      119.73      5.42 o 
   5  -7   0      765.49      763.81     21.27 o 
   6  -7   0      198.03      196.19     13.51 o 
   7  -7   0      391.37      440.59     28.60 o 
   8  -7   0     1159.40     1048.26     11.90 o 
   9  -7   0      392.90      397.01     18.06 o 
  10  -7   0      303.89      267.81      5.49 o 
  11  -7   0      594.17      609.52      6.75 o 
  12  -7   0      103.80      124.68      6.29 o 
   2  -6   0      537.20      503.61     14.11 o 
   3  -6   0     7069.60     8166.10     54.58 o 
   4  -6   0      182.88      211.44     12.17 o 
   5  -6   0     8718.70     8899.28     64.41 o 
   6  -6   0     4245.23     4354.46     48.50 o 
   7  -6   0     2559.53     2560.61     39.13 o 
   8  -6   0      880.75      811.55     18.91 o 
   9  -6   0      225.72      205.55      9.57 o 
  10  -6   0      145.14      148.09      4.69 o 
  11  -6   0      821.63      821.34     14.78 o 
  12  -6   0        8.63       13.98      5.28 o 
  13  -6   0      166.52      172.04      5.69 o 
   4  -5   0     3660.67     3569.30     36.12 o 
   6  -5   0      124.67      172.51     11.77 o 
   7  -5   0     1107.67     1004.02     24.28 o 
   8  -5   0      678.95      707.75     14.25 o 
   9  -5   0        1.36       10.55      4.19 o 
  10  -5   0      490.79      484.75     11.71 o 
  11  -5   0       64.10       76.35      6.29 o 
  12  -5   0      223.31      249.03      9.03 o 
  13  -5   0      119.07      130.23      6.09 o 
   3  -4   0    11099.02    10850.05     33.38 o 
   4  -4   0     4218.43     4278.74     36.92 o 
   5  -4   0     2488.36     2328.30     30.03 o 
   6  -4   0     2173.55     2480.21     33.71 o 
   7  -4   0       49.01       36.19      8.36 o 
   8  -4   0      161.07      164.87      6.18 o 
   9  -4   0      435.62      470.03     11.44 o 
  10  -4   0      112.36      117.14      5.63 o 
  11  -4   0       43.76       48.36      7.42 o 
  12  -4   0       59.40       55.12      6.82 o 
  13  -4   0      212.94      178.26      7.22 o 
   2  -3   0    17943.70    17948.33     33.51 o 
   3  -3   0     1505.21     1659.74     19.93 o 
   5  -3   0     4757.08     4851.58     40.80 o 
   6  -3   0       92.71      109.68      6.39 o 
   7  -3   0      530.77      677.31     23.91 o 
   8  -3   0      258.42      265.73     10.17 o 
   9  -3   0      397.73      434.75     16.32 o 
  10  -3   0       51.59       41.52      5.01 o 
  11  -3   0      420.66      342.48     11.84 o 
  12  -3   0      269.93      294.18     10.43 o 
  13  -3   0      215.84      178.60      7.63 o 
   1  -2   0     6337.29     6299.68     12.37 o 
   3  -2   0     5969.06     6393.39     34.52 o 
   4  -2   0     1647.11     1530.32     13.49 o 
   5  -2   0     2178.21     2330.49     30.27 o 
   6  -2   0     4860.40     5196.36    125.02 o 
   7  -2   0     3694.27     4152.34     99.16 o 
   8  -2   0      123.19      155.12     13.18 o 
   9  -2   0     2109.79     2206.93     30.50 o 
  10  -2   0       14.45       15.92      7.83 o 
  12  -2   0       18.78       27.63      7.56 o 
  13  -2   0      384.84      396.05      9.97 o 
   4  -1   0     2168.38     1908.22     23.58 o 
   5  -1   0     4522.13     5290.71     38.93 o 
   6  -1   0       10.45       26.33      7.86 o 
   7  -1   0      508.12      569.59     11.52 o 
   8  -1   0      529.36      568.50     21.00 o 
  10  -1   0      402.15      371.64     12.64 o 
  11  -1   0        2.07       -1.94      8.16 o 
  12  -1   0      891.92      867.83     15.79 o 
  13  -1   0      210.33      236.52      8.63 o 
   2   0   0     5163.03     4325.36    173.24 o 
   3   0   0     2799.71     2741.74     18.46 o 
   4   0   0     1210.08     1408.27     87.26 o 
   5   0   0       26.60       16.23      4.01 o 
   7   0   0       39.17       29.83      9.23 o 
   8   0   0      898.60     1084.55     26.96 o 
   9   0   0      227.49      227.73     24.05 o 
  10   0   0       95.01       75.18      8.63 o 
  11   0   0      233.24      245.75     11.30 o 
  12   0   0        9.32       12.98      7.16 o 
  13   0   0       17.63       19.73      5.89 o 
   1   1   0     2276.69     2068.14     30.43 o 
   2   1   0     1363.42     1478.17     14.48 o 
   4   1   0     2247.57     1882.03     21.37 o 
   5   1   0     4500.49     5311.81     24.97 o 
   6   1   0       15.24       18.86      5.38 o 
   7   1   0      549.41      522.14     18.46 o 
   8   1   0      546.07      560.40     20.87 o 
   9   1   0       47.49       57.69      4.51 o 
  10   1   0      374.85      368.90     12.51 o 
  11   1   0        9.21       35.52      7.76 o 
  12   1   0      847.96      827.03     15.05 o 
  13   1   0      198.60      185.89      7.69 o 
   0   2   0      564.64      512.04      6.69 o 
   1   2   0     6530.93     6328.37     23.01 o 
   2   2   0     1634.50     1560.05      9.60 o 
   3   2   0     6216.91     6362.35     23.28 o 
   4   2   0     1641.36     1785.33     48.33 o 
   5   2   0     2073.42     2353.84     60.64 o 
   8   2   0       94.07       85.28     11.91 o 
   9   2   0     2151.88     2215.86     24.55 o 
  10   2   0       16.06       23.56      4.91 o 
  11   2   0       52.19       71.98      5.46 o 
  12   2   0       22.91       22.61      6.62 o 
  13   2   0      355.59      374.58      8.70 o 
   1   3   0       49.56       27.59      3.61 o 
   2   3   0    18857.16    17814.89     50.50 o 
   3   3   0     1296.72     1591.98     14.78 o 
   4   3   0     1254.79     1265.32     32.98 o 
   5   3   0     4811.49     4878.27     43.41 o 
   6   3   0      122.26      117.59     10.23 o 
   8   3   0      252.89      274.11      9.23 o 
   9   3   0      420.82      432.40      7.64 o 
  11   3   0      383.72      346.54      7.59 o 
  12   3   0      252.02      307.96      9.70 o 
  13   3   0      180.58      171.91      6.09 o 
   0   4   0     7486.55     7457.09     72.21 o 
   1   4   0    33552.98    32351.50     70.80 o 
   2   4   0    41838.98    40755.66     72.52 o 
   3   4   0    11004.20    10894.87     45.55 o 
   4   4   0     4178.10     4211.11     23.14 o 
   5   4   0     2389.41     2279.20     30.64 o 
   6   4   0     2071.50     2325.42     34.38 o 
   7   4   0       30.27       45.02     11.10 o 
   8   4   0      153.90      165.37     12.81 o 
   9   4   0      488.25      484.15     12.24 o 
  10   4   0      130.33      126.10     10.23 o 
  11   4   0       49.09       58.01     12.74 o 
   1   5   0     1040.93     1102.83      8.23 o 
   2   5   0     1217.62     1176.08     11.30 o 
   3   5   0     9552.59    10301.50     35.64 o 
   4   5   0     3845.98     3556.44     55.25 o 
   5   5   0      135.22      139.67     10.43 o 
   6   5   0      133.29      133.78     11.24 o 
   7   5   0     1096.96     1005.69     25.95 o 
   8   5   0      620.26      550.67     11.05 o 
   9   5   0        8.40       11.71      6.29 o 
  10   5   0      502.16      477.06     12.58 o 
  11   5   0       63.35       61.34      7.56 o 
   0   6   0     4226.70     4384.83     38.19 o 
   1   6   0      206.73      169.62      4.38 o 
   2   6   0      510.70      490.17     10.10 o 
   3   6   0     6911.43     8278.98     36.52 o 
   4   6   0      171.97      192.14      6.80 o 
   5   6   0     8553.84     9285.04     62.61 o 
   6   6   0     4173.51     4294.86     47.69 o 
   7   6   0     2526.17     2566.29     20.55 o 
   8   6   0     1036.27      936.31     36.79 o 
   9   6   0      205.12      180.40      9.63 o 
  11   6   0      816.70      801.94     14.78 o 
   1   7   0      364.69      515.47     36.12 o 
   2   7   0    21724.71    23904.57     55.61 o 
   3   7   0      134.50       88.24     11.47 o 
   4   7   0      296.18      278.34      8.14 o 
   5   7   0      700.37      743.28     19.26 o 
   6   7   0      187.63      250.90     15.38 o 
   7   7   0      344.26      415.32     14.18 o 
   8   7   0     1196.56      998.20     16.79 o 
  10   7   0      272.82      240.33     10.43 o 
  11   7   0      626.85      612.71     13.18 o 
   0   8   0     1546.12     1528.30     28.29 o 
   1   8   0     5644.35     6498.34     56.19 o 
   2   8   0     4160.10     4186.70     45.75 o 
   3   8   0      172.06      182.96     11.57 o 
   4   8   0     2143.91     2426.54     37.86 o 
   5   8   0      860.91     1003.01     22.88 o 
   6   8   0      421.76      391.12     14.31 o 
   7   8   0      144.47      125.82      6.91 o 
   8   8   0      606.15      566.09     13.58 o 
   9   8   0       75.23       91.30      8.63 o 
   1   9   0      131.88      129.97     12.04 o 
   2   9   0     4074.18     4409.04     50.64 o 
   3   9   0      133.84      141.94     11.17 o 
   5   9   0      825.04      902.14     21.94 o 
   6   9   0      779.96      708.96     13.04 o 
   7   9   0      423.10      393.58     11.17 o 
   8   9   0      844.09      852.98     15.99 o 
   9   9   0        6.74        4.82      7.09 o 
   5  10   0       31.99       36.66      3.54 o 
   6  10   0      305.64      268.23      9.36 o 
   7  10   0       32.54       30.10      6.56 o 
   9  10   0      197.10      200.00      9.43 o 
  10  10   0       67.26       44.15      6.89 o 
   3  11   0      531.52      602.41     11.30 o 
   5  11   0      380.10      363.45      6.61 o 
   6  11   0      256.35      262.88     10.17 o 
   7  11   0      237.96      251.91      9.57 o 
   8  11   0      104.31       74.98      7.69 o 
   9  11   0       79.81       76.52      7.09 o 
   0  12   0     2024.75     2261.68     20.80 o 
   1  12   0     1045.56     1052.96     10.15 o 
   2  12   0       97.13       96.50      8.80 o 
   3  12   0      699.03      651.43      7.79 o 
   4  12   0      518.84      428.70     10.03 o 
   5  12   0     2448.63     2181.41     20.27 o 
   6  12   0      322.10      316.05      6.49 o 
   7  12   0     1723.68     1600.00     19.46 o 
   1  13   0      483.88      519.95      9.70 o 
   2  13   0      171.67      136.45      4.62 o 
   3  13   0      153.12      138.19      6.89 o 
   4  13   0       41.75       46.15      5.48 o 
   5  13   0      159.35      171.64      7.09 o 
   6  13   0      572.49      480.27      9.36 o 
   0  14   0      759.36      759.87     12.91 o 
   1  14   0      665.46      537.16     12.47 o 
   2  14   0      348.05      301.32      6.10 o 
   3  14   0       25.67       30.90      5.62 o 
   4  14   0      317.07      295.25      8.83 o 
   5  14   0       23.56       17.46      4.55 o 
   1  15   0      443.87      399.67      8.16 o 
   2  15   0      474.82      440.67     10.43 o 
   3  15   0      446.06      400.74      9.70 o 
   4  15   0       85.33       90.70      5.89 o 
   5  15   0      236.10      188.16      6.56 o 
   6  15   0      514.87      518.13      8.16 o 
   0  16   0     2507.15     2153.78     19.53 o 
   1  16   0       91.75       83.14      6.42 o 
   2  16   0      328.38      305.15      8.70 o 
   3  16   0      680.12      672.98     11.37 o 
   4  16   0       16.98       13.91      4.35 o 
   5  16   0      228.19      237.99      6.29 o 
   1  17   0      105.44       94.92      6.02 o 
   2  17   0      464.40      467.76      9.23 o 
   3  17   0      739.34      756.86     10.64 o 
   4  17   0       88.95       78.46      4.68 o 
  -3 -19   1      185.10      200.80      5.08 o 
  -2 -19   1      143.83      165.82      5.02 o 
  -1 -19   1      144.65      117.46      4.35 o 
   0 -19   1       96.68       94.45      2.67 o 
   1 -19   1       43.86       55.12      3.81 o 
   2 -19   1      214.64      176.46      5.22 o 
   3 -19   1      149.99      165.42      4.82 o 
  -5 -18   1        5.66        5.15      3.08 o 
  -4 -18   1       31.26       34.65      4.28 o 
  -3 -18   1      128.35      125.02      5.69 o 
  -2 -18   1      121.41      115.92      5.75 o 
  -1 -18   1      137.65      118.57      3.76 o 
   0 -18   1       36.28       34.92      3.10 o 
   1 -18   1      243.50      273.22      4.75 o 
   2 -18   1        1.16       -1.67      4.15 o 
   3 -18   1      420.63      403.41      8.29 o 
   4 -18   1      277.30      279.20      6.76 o 
   5 -18   1      101.94      115.85      4.28 o 
  -7 -17   1       85.79       81.07      3.81 o 
  -6 -17   1       74.17       72.81      3.05 o 
  -5 -17   1       50.30       35.05      4.68 o 
  -4 -17   1       20.93       27.02      5.08 o 
  -3 -17   1      109.78      114.38      6.62 o 
  -2 -17   1       31.55       34.05      5.48 o 
  -1 -17   1      425.39      395.24      6.39 o 
   0 -17   1      104.36       83.88      5.95 o 
   1 -17   1      863.23      846.62     11.57 o 
   4 -17   1      191.16      203.08      7.36 o 
   5 -17   1      223.01      248.09      6.89 o 
   6 -17   1      111.24      127.91      3.34 o 
  -8 -16   1      102.68       77.59      3.81 o 
  -7 -16   1       36.84       46.32      2.71 o 
  -6 -16   1      198.03      181.20      6.35 o 
  -5 -16   1       55.44       54.18      5.69 o 
  -4 -16   1      236.60      221.27      8.29 o 
   1 -16   1       51.25       46.96      5.15 o 
   2 -16   1      360.88      330.37      7.96 o 
   5 -16   1       30.57       29.97      5.35 o 
   6 -16   1      142.15      167.36      6.15 o 
   7 -16   1        8.20       14.38      3.88 o 
  -8 -15   1      368.38      358.86      7.56 o 
  -7 -15   1      114.53      121.84      4.05 o 
  -6 -15   1       12.90       10.30      5.08 o 
  -5 -15   1      548.00      547.83     11.51 o 
   2 -15   1      168.67      177.79      7.09 o 
   6 -15   1      255.42      298.86      8.43 o 
   7 -15   1        9.40       14.50      2.91 o 
   8 -15   1       63.90       76.72      4.48 o 
  -9 -14   1       64.40       63.08      4.55 o 
  -8 -14   1      269.40      255.52      7.69 o 
  -7 -14   1       14.51       12.44      4.55 o 
  -6 -14   1      639.46      595.92     11.64 o 
   4 -14   1       60.23       54.78      6.02 o 
   5 -14   1       76.02       76.52      6.62 o 
   6 -14   1      225.98      231.91      8.76 o 
   7 -14   1      618.51      728.73     25.25 o 
   8 -14   1      458.67      440.27      8.83 o 
   9 -14   1       84.50      104.41      4.48 o 
 -10 -13   1       39.74       38.39      3.68 o 
  -9 -13   1       13.67       10.10      4.48 o 
  -8 -13   1       57.51       52.85      4.39 o 
  -7 -13   1      388.05      396.79      9.23 o 
  -6 -13   1      661.06      608.09     12.98 o 
  -5 -13   1      146.31      118.46      7.49 o 
  -4 -13   1       15.56       20.74      5.75 o 
  -3 -13   1      261.91      289.57      8.76 o 
  -2 -13   1      259.59      224.68     17.26 o 
   3 -13   1      818.17      860.07     13.44 o 
   4 -13   1        8.17       11.30      5.35 o 
   5 -13   1      102.29      113.31      7.36 o 
   6 -13   1      204.23      198.73      9.03 o 
   7 -13   1      313.72      299.94     17.22 o 
   8 -13   1      179.57      214.61      5.73 o 
   9 -13   1      105.34      120.99      5.15 o 
 -10 -12   1      223.50      260.94      6.89 o 
  -9 -12   1       11.42       15.99      4.06 o 
  -8 -12   1      416.60      354.23      7.49 o 
  -7 -12   1       37.25       56.94      4.48 o 
  -5 -12   1      167.02      187.89      8.70 o 
  -4 -12   1      940.69      890.04     14.05 o 
  -2 -12   1      317.25      299.98      9.83 o 
  -1 -12   1        2.94       13.38     15.05 o 
   3 -12   1      327.80      337.67      7.89 o 
   4 -12   1      244.46      257.06      8.63 o 
   5 -12   1      253.79      282.48      9.77 o 
   7 -12   1      618.91      507.83     12.44 o 
   8 -12   1       14.09       12.76      4.14 o 
   9 -12   1      188.00      195.86     11.07 o 
  10 -12   1       21.47       13.17      2.87 o 
 -11 -11   1      352.64      349.30      6.62 o 
 -10 -11   1       47.56       53.61      3.94 o 
  -9 -11   1       73.83       83.16      4.93 o 
  -8 -11   1       57.19       56.75      4.90 o 
  -7 -11   1       64.25       73.91      7.36 o 
  -6 -11   1     1216.25     1087.63     16.52 o 
  -5 -11   1      414.38      468.90     19.13 o 
  -4 -11   1      255.76      259.53      8.36 o 
  -3 -11   1      358.89      329.37      8.49 o 
  -2 -11   1     1997.40     1897.80     34.31 o 
  -1 -11   1      151.22      200.20     12.64 o 
   0 -11   1      825.51      701.81     19.73 o 
   1 -11   1      131.16      147.09     11.24 o 
   2 -11   1     2093.44     2007.23     34.85 o 
   3 -11   1      482.09      453.18     13.88 o 
   4 -11   1      147.62      140.04      6.96 o 
   5 -11   1      172.61      204.96      8.86 o 
   6 -11   1      355.42      344.42     10.64 o 
   7 -11   1      195.98      163.88      8.83 o 
   8 -11   1      194.26      157.48      5.87 o 
   9 -11   1      469.99      441.96      7.52 o 
  10 -11   1       93.06       85.12      4.07 o 
 -11 -10   1       15.11       15.79      4.21 o 
 -10 -10   1       16.20       13.24      3.82 o 
  -9 -10   1       65.81       56.60      4.83 o 
  -8 -10   1      159.42      123.50      5.65 o 
  -7 -10   1      462.90      418.19     11.44 o 
  -6 -10   1     1619.77     1604.56     18.56 o 
  -5 -10   1      105.82      120.50      6.14 o 
  -4 -10   1      169.67      154.52     12.44 o 
  -3 -10   1      132.46      127.16     11.71 o 
  -2 -10   1      474.78      457.86     17.86 o 
  -1 -10   1      239.52      266.69     13.38 o 
   0 -10   1     3543.89     3894.41     36.32 o 
   1 -10   1     1527.18     1356.99     26.09 o 
   2 -10   1      280.67      272.44     13.31 o 
   3 -10   1      175.59      181.74     11.97 o 
   4 -10   1      588.26      516.86     19.80 o 
   6 -10   1      227.15      207.29      8.56 o 
   7 -10   1      164.91      170.17      8.83 o 
   8 -10   1      231.56      183.13      6.12 o 
   9 -10   1      172.59      166.73      7.36 o 
  10 -10   1       90.31       95.85      4.53 o 
  11 -10   1      297.35      268.70      7.42 o 
 -11  -9   1      623.50      547.65      7.12 o 
 -10  -9   1       47.55       43.42      3.44 o 
  -9  -9   1      761.45      737.89     10.94 o 
  -8  -9   1       30.84       30.10      6.79 o 
  -7  -9   1     1033.16      991.71     15.72 o 
  -6  -9   1       75.28       66.93      9.23 o 
  -5  -9   1     5975.42     5863.56     60.00 o 
  -4  -9   1     1123.59     1067.43     26.29 o 
  -3  -9   1      870.19      776.52     21.54 o 
  -2  -9   1      358.76      345.82     14.52 o 
  -1  -9   1      207.82      362.54     13.44 o 
   0  -9   1     1904.73     1892.04     26.49 o 
   1  -9   1      711.73      910.04     20.40 o 
   2  -9   1     1019.84     1068.90     23.34 o 
   3  -9   1      240.03      274.31     13.65 o 
   4  -9   1      821.92      793.25     22.27 o 
   5  -9   1      118.26      117.32     13.44 o 
   6  -9   1        6.93        3.75     13.85 o 
   8  -9   1      258.59      265.99     16.01 o 
   9  -9   1      256.15      265.93      5.38 o 
  10  -9   1      601.64      641.72      8.56 o 
  11  -9   1      123.96      151.83      4.54 o 
 -12  -8   1       63.70       62.07      4.88 o 
 -11  -8   1       35.83       31.52      3.16 o 
 -10  -8   1        3.37        5.32      3.31 o 
  -9  -8   1       16.20       25.43      4.78 o 
  -8  -8   1      529.96      471.74      8.30 o 
  -6  -8   1      184.37      214.52     14.85 o 
  -5  -8   1      138.82      103.34     12.37 o 
  -4  -8   1     1520.81     1506.42     29.03 o 
  -3  -8   1      874.89      771.11     20.13 o 
  -2  -8   1     9503.31    10114.00     64.62 o 
  -1  -8   1      912.48     1003.55     16.39 o 
   0  -8   1      724.53      761.07     16.05 o 
   1  -8   1      171.72      198.86     11.04 o 
   2  -8   1       59.98       38.86      8.09 o 
   5  -8   1     3816.69     3770.31     47.63 o 
   6  -8   1      341.16      292.64     16.12 o 
   7  -8   1      907.94      819.47     24.68 o 
   8  -8   1     1013.12      974.62     29.70 o 
   9  -8   1      301.38      339.30     13.55 o 
  10  -8   1      311.49      295.37      5.39 o 
  11  -8   1      119.03      103.54      4.61 o 
  12  -8   1      295.61      307.29      4.72 o 
 -12  -7   1      118.21      105.69      6.29 o 
 -11  -7   1       12.58       11.93      3.11 o 
 -10  -7   1      100.41      114.50      4.42 o 
  -9  -7   1      217.35      190.22      4.99 o 
  -8  -7   1     1084.23     1157.77     35.29 o 
  -7  -7   1      496.09      652.11     35.75 o 
  -6  -7   1     3226.08     3209.30     42.74 o 
  -5  -7   1      280.63      439.20     17.26 o 
  -4  -7   1     2922.19     3256.73     39.60 o 
  -3  -7   1     2070.26     2085.29     29.83 o 
   0  -7   1      718.65      735.52     14.58 o 
   1  -7   1     1019.77     1386.09     21.47 o 
   2  -7   1    30844.71    30509.16    105.69 o 
   5  -7   1     1380.59     1291.37     27.42 o 
   6  -7   1     1029.72     1049.30     26.42 o 
   7  -7   1     2009.22     2272.55    148.93 o 
   8  -7   1     2632.79     2717.33     24.08 o 
   9  -7   1     1385.64     1423.82     18.13 o 
  10  -7   1       44.49       41.19      3.71 o 
  11  -7   1      145.02      145.56      5.27 o 
  12  -7   1       83.08      103.92      6.49 o 
 -13  -6   1       79.56       72.71      4.82 o 
 -12  -6   1        4.14        3.28      5.02 o 
 -11  -6   1       61.38       61.31      3.68 o 
 -10  -6   1      197.66      199.83      5.12 o 
  -9  -6   1      551.94      502.24      8.77 o 
  -8  -6   1     1429.83     1376.99     13.64 o 
  -6  -6   1      465.68      500.80     17.32 o 
  -5  -6   1     1831.88     1714.99     28.63 o 
  -4  -6   1     2423.58     2383.42     32.17 o 
  -3  -6   1      880.47      994.12     20.20 o 
   0  -6   1      499.57      639.60     12.24 o 
   1  -6   1     1409.69     1277.26     18.86 o 
   3  -6   1     1495.90     1449.97     24.21 o 
   5  -6   1     1760.74     2003.75     32.24 o 
   6  -6   1      573.09      695.65     21.34 o 
   7  -6   1     1086.49     1089.43     26.76 o 
   8  -6   1      750.90      752.73      8.91 o 
   9  -6   1     1217.74     1220.27     16.92 o 
  10  -6   1       76.20       89.19      6.32 o 
  11  -6   1        2.36        3.13      4.18 o 
  12  -6   1      170.07      152.78      7.16 o 
  13  -6   1      108.66       86.02      4.88 o 
 -13  -5   1      234.08      220.74      7.16 o 
 -12  -5   1       69.17       58.53      6.56 o 
 -11  -5   1      276.09      276.86     10.57 o 
 -10  -5   1       16.16       24.92      3.58 o 
  -9  -5   1      556.95      559.77      9.13 o 
  -8  -5   1     3567.90     3811.23     18.66 o 
  -7  -5   1      965.93      964.88     24.48 o 
  -6  -5   1     1199.19     1308.97     25.48 o 
  -5  -5   1       37.52       15.52      7.36 o 
  -4  -5   1      852.78     1046.36     20.67 o 
   3  -5   1     1410.69     1550.04     22.88 o 
   5  -5   1      719.49      783.15     20.07 o 
   6  -5   1      196.70      206.42     13.11 o 
   7  -5   1     1959.59     1935.46     33.51 o 
   8  -5   1       43.63       86.25      5.02 o 
   9  -5   1      440.94      447.52      8.28 o 
  10  -5   1      286.54      300.60     14.25 o 
  11  -5   1      242.28      236.82     14.82 o 
  12  -5   1      181.04      190.70      8.16 o 
  13  -5   1      157.03      163.28      6.42 o 
 -13  -4   1      413.25      440.47      9.77 o 
 -12  -4   1       26.07       25.69      6.76 o 
 -11  -4   1      372.73      351.31     11.64 o 
 -10  -4   1      258.53      246.96      6.98 o 
  -9  -4   1      359.56      378.59      7.74 o 
  -8  -4   1      401.78      408.50      6.67 o 
  -7  -4   1       68.70       67.42     10.03 o 
  -6  -4   1     2971.87     3100.34     37.19 o 
  -5  -4   1     3345.25     3546.63     29.70 o 
  -4  -4   1     7054.83     8169.92     50.90 o 
  -2  -4   1     3239.65     2894.32     10.37 o 
   1  -4   1     2970.45     2662.55     21.94 o 
   3  -4   1     5970.33     6576.33     42.21 o 
   4  -4   1      330.39      404.28     13.24 o 
   5  -4   1      141.23      206.89     11.24 o 
   6  -4   1     6957.98     6668.37     54.85 o 
   7  -4   1     4763.41     5219.74     51.37 o 
   8  -4   1      332.36      387.83      6.60 o 
   9  -4   1       39.33       30.75      4.49 o 
  10  -4   1       64.66       75.75     12.04 o 
  11  -4   1       71.60       67.36      7.96 o 
  12  -4   1      160.10      166.56      8.43 o 
  13  -4   1      334.46      315.32      8.23 o 
 -13  -3   1      283.80      236.12      8.36 o 
 -12  -3   1       29.63       41.34      7.56 o 
 -10  -3   1      663.83      660.94     13.51 o 
  -9  -3   1      353.10      340.39     10.33 o 
  -8  -3   1      510.04      545.81      8.63 o 
  -7  -3   1       48.10       45.24      6.96 o 
  -6  -3   1       51.22       98.35      6.17 o 
  -5  -3   1      937.49     1245.49     35.05 o 
  -4  -3   1     2660.94     2977.06     28.63 o 
  -3  -3   1     1053.32     1452.78     18.39 o 
  -2  -3   1    14478.20    15174.08     31.37 o 
   2  -3   1     7644.23     7612.39     37.93 o 
   3  -3   1     5666.52     5596.70     22.14 o 
   4  -3   1    26438.55    24888.70    705.22 o 
   5  -3   1     1376.58     1541.53     33.18 o 
   6  -3   1      790.11      777.27     13.26 o 
   7  -3   1     2570.82     2761.81     35.99 o 
   8  -3   1     1199.60     1408.97     27.29 o 
   9  -3   1     1328.71     1348.23     20.00 o 
  11  -3   1      208.70      219.40     10.37 o 
  12  -3   1      236.38      233.11      9.77 o 
  13  -3   1       13.29       10.77      5.42 o 
 -13  -2   1      394.06      396.66     10.10 o 
 -12  -2   1      102.31       91.77      8.36 o 
 -11  -2   1      104.55       95.32      9.10 o 
 -10  -2   1      378.32      336.92     11.77 o 
  -9  -2   1      268.37      255.61      6.80 o 
  -8  -2   1      557.89      482.21     11.57 o 
  -7  -2   1     1605.05     1758.57     19.47 o 
  -6  -2   1      148.90      198.73      7.55 o 
  -5  -2   1      742.81      767.10     10.95 o 
  -4  -2   1     2163.22     2000.59     27.73 o 
  -3  -2   1     1246.64     1507.96     39.00 o 
  -2  -2   1     1656.63     1506.16     11.44 o 
  -1  -2   1     5667.65     6324.56     14.98 o 
   0  -2   1    20266.59    18217.49     33.85 o 
   1  -2   1      512.34      670.30      8.63 o 
   2  -2   1      120.47       89.52      2.88 o 
   5  -2   1     1418.24     1533.16     23.58 o 
   6  -2   1      441.63      415.02     15.45 o 
   7  -2   1     1521.82     1643.68     29.63 o 
   8  -2   1      732.11      808.76     14.92 o 
   9  -2   1     1701.03     1833.25     19.80 o 
  10  -2   1       91.40       73.11      8.29 o 
  11  -2   1      247.31      271.24     11.37 o 
  12  -2   1     1111.24     1035.99     16.79 o 
  13  -2   1        4.14        2.14      5.35 o 
 -13  -1   1      163.01      147.09      7.96 o 
 -12  -1   1       47.14       47.56      7.56 o 
 -11  -1   1     1037.93      915.25     17.59 o 
 -10  -1   1      172.36      140.80      9.36 o 
  -9  -1   1        2.18        2.78     13.28 o 
  -8  -1   1       40.74       50.97     11.17 o 
  -7  -1   1       94.26       88.64      6.01 o 
  -6  -1   1     2552.03     3015.78     22.44 o 
  -5  -1   1     1162.53     1270.77     18.06 o 
  -4  -1   1    30098.31    32858.06    489.70 o 
  -3  -1   1      353.88      229.43      7.16 o 
   3  -1   1      898.91     1025.69     13.38 o 
   4  -1   1      185.06      237.47      6.57 o 
   5  -1   1     1433.98     1779.80     17.39 o 
   6  -1   1      730.39      719.05     19.90 o 
   7  -1   1       64.95       62.07     10.70 o 
   8  -1   1      341.13      403.49     10.13 o 
   9  -1   1      196.08      190.50      9.03 o 
  10  -1   1      411.76      384.21     12.37 o 
  11  -1   1      633.86      621.81     14.98 o 
  12  -1   1      682.02      657.93     13.98 o 
  13  -1   1      324.87      386.49      9.63 o 
 -13   0   1      347.39      356.32      9.97 o 
 -12   0   1      249.75      300.54     10.84 o 
 -11   0   1     1732.85     1562.41     22.07 o 
 -10   0   1      960.95      948.70     17.79 o 
  -9   0   1      510.29      510.60     63.68 o 
  -8   0   1       14.54       10.50      9.36 o 
  -7   0   1     4031.48     4600.41     48.23 o 
  -6   0   1       93.21      120.80     12.98 o 
  -5   0   1     1901.36     1876.18     33.55 o 
  -4   0   1       36.41       55.81     17.89 o 
  -3   0   1    38930.36    40468.98    265.82 o 
  -2   0   1     1559.20     1569.64     10.70 o 
   1   0   1     7193.09     6960.01     19.40 o 
   2   0   1      908.10      630.79      5.45 o 
   3   0   1     1855.98     2690.36     35.99 o 
   4   0   1       30.01       53.38      5.72 o 
   5   0   1      413.58      357.04     24.38 o 
   6   0   1       47.91       55.36     15.25 o 
   7   0   1      233.56      168.90     12.84 o 
   8   0   1       44.43       39.06     11.37 o 
   9   0   1        4.60        3.08      6.49 o 
  10   0   1        3.13        5.89      7.63 o 
  11   0   1      222.62      241.74     11.17 o 
  12   0   1        1.97       39.73      7.89 o 
  13   0   1     1012.13     1058.13     13.98 o 
 -13   1   1      139.97      112.51      6.96 o 
 -12   1   1       31.63       35.65      7.36 o 
 -11   1   1      984.47      912.91     17.26 o 
 -10   1   1      139.73      144.48      8.16 o 
  -9   1   1        2.24        8.37      4.68 o 
  -8   1   1       45.21       49.97      9.70 o 
  -5   1   1     1036.76     1279.22     14.58 o 
  -4   1   1    30244.73    32449.11    367.83 o 
  -3   1   1      478.66      335.25      5.62 o 
  -2   1   1      161.03      169.81      2.84 o 
  -1   1   1     4028.62     3929.91     13.04 o 
   1   1   1      210.82      248.30      8.29 o 
   2   1   1     2776.93     2736.73     10.09 o 
   3   1   1      801.70     1008.50     11.17 o 
   4   1   1      234.16      272.10      5.27 o 
   6   1   1      740.36      686.69     18.66 o 
   7   1   1       45.55       60.27      9.97 o 
   8   1   1      336.67      376.79     18.60 o 
   9   1   1      178.65      202.68      8.49 o 
  10   1   1      377.03      384.68     12.44 o 
  11   1   1      700.74      651.44     14.98 o 
  12   1   1      724.34      659.73     13.58 o 
  13   1   1      328.71      329.30      8.70 o 
 -13   2   1      358.14      399.33      9.16 o 
 -12   2   1      110.48      110.70      7.96 o 
 -11   2   1       95.78      101.89      5.63 o 
 -10   2   1      348.30      365.47      9.57 o 
  -9   2   1      309.50      264.04      7.70 o 
  -8   2   1      532.46      492.78     19.46 o 
  -5   2   1      801.14      787.49     17.73 o 
  -4   2   1     2244.23     2014.15     14.11 o 
  -3   2   1     1394.35     1907.31     41.08 o 
  -2   2   1     1837.29     1671.04     45.30 o 
  -1   2   1     6182.01     6406.90     23.48 o 
   0   2   1    19904.89    18199.77     40.74 o 
   1   2   1      493.19      604.08      7.89 o 
   2   2   1      141.52       95.15      3.65 o 
   3   2   1     4034.67     3596.81     65.59 o 
   4   2   1     2464.42     2429.74     18.46 o 
   5   2   1     1303.80     1425.06     13.31 o 
   6   2   1      439.24      414.52     15.18 o 
   7   2   1     1657.77     1676.66     31.51 o 
   8   2   1      756.28      840.14     25.22 o 
   9   2   1     1691.50     1847.63     21.40 o 
  10   2   1       97.15       89.49      5.60 o 
  11   2   1      258.35      272.44     10.70 o 
  12   2   1     1105.11     1085.75     15.85 o 
  13   2   1        7.92        4.28      4.68 o 
 -13   3   1      263.56      236.19      6.96 o 
 -12   3   1       49.77       47.83      6.76 o 
 -11   3   1      379.74      393.62      7.95 o 
 -10   3   1      714.94      667.29     17.02 o 
  -9   3   1      363.37      317.94      7.06 o 
  -8   3   1      516.45      555.36     16.22 o 
  -7   3   1       31.51       54.52      9.90 o 
  -5   3   1     1070.06     1231.31     22.07 o 
  -4   3   1     2765.28     2929.91     29.23 o 
  -3   3   1     1054.58     1436.23     24.98 o 
  -2   3   1    14183.87    14805.17    189.74 o 
  -1   3   1     5816.30     5936.43     26.59 o 
   0   3   1      188.06      133.57      7.76 o 
   1   3   1     7473.98     7702.86     88.13 o 
   2   3   1     7630.04     7670.45     33.98 o 
   3   3   1     5518.03     5557.20     29.03 o 
   4   3   1    26949.08    25183.22    362.96 o 
   5   3   1     1344.15     1531.46     36.89 o 
   7   3   1     2526.40     2606.49     39.40 o 
   8   3   1     1273.17     1365.81     24.95 o 
   9   3   1     1252.46     1375.15     22.24 o 
  10   3   1      315.28      308.06     18.19 o 
  11   3   1      264.39      300.40     10.43 o 
  12   3   1      212.50      224.08      8.49 o 
 -12   4   1       22.50       19.20      5.48 o 
 -11   4   1      358.81      340.56      7.52 o 
 -10   4   1      230.94      242.43     15.52 o 
  -9   4   1      399.75      431.52     13.53 o 
  -8   4   1      374.70      405.00     18.16 o 
  -7   4   1       50.38       47.76     10.43 o 
  -6   4   1     2806.40     3052.51     38.86 o 
  -5   4   1     3586.13     3673.05     37.99 o 
  -4   4   1     6954.45     8262.63     49.70 o 
  -3   4   1     4858.68     5212.56     24.87 o 
  -2   4   1     3017.14     2917.05     25.99 o 
  -1   4   1    20246.52    20001.05     36.31 o 
   0   4   1     4803.59     4569.08     20.97 o 
   1   4   1     3179.12     2826.90     17.32 o 
   2   4   1     5693.57     4694.55     87.86 o 
   3   4   1     6265.77     6602.82     26.62 o 
   4   4   1      334.37      420.77      7.86 o 
   5   4   1      102.16      115.05     10.17 o 
   6   4   1     6671.04     6499.54     56.52 o 
   7   4   1     4681.76     5110.51     55.12 o 
   8   4   1      370.25      384.13      9.58 o 
   9   4   1       26.85       27.72      4.71 o 
  10   4   1       55.37       79.15     13.21 o 
  11   4   1       80.83       79.73      6.89 o 
 -11   5   1      276.21      280.60     10.23 o 
 -10   5   1       30.07       29.36      6.69 o 
  -9   5   1      543.83      559.33     12.98 o 
  -8   5   1     3583.34     3757.32     69.03 o 
  -7   5   1      988.70     1113.71     26.82 o 
  -6   5   1     1387.01     1611.37     29.43 o 
  -5   5   1       59.41       54.78      8.63 o 
  -4   5   1      793.41      994.05     18.66 o 
  -3   5   1     2144.66     2335.13     22.58 o 
  -2   5   1     3021.51     2961.32     20.63 o 
  -1   5   1     8560.69     8248.26     43.58 o 
   0   5   1     1957.83     1782.50     21.00 o 
   1   5   1      474.09      525.72      6.87 o 
   2   5   1     2398.93     2814.72     17.16 o 
   3   5   1     1456.52     1498.35     14.08 o 
   4   5   1      490.64      583.33     10.84 o 
   5   5   1      863.12      755.32     18.86 o 
   6   5   1      199.44      212.31     12.91 o 
   7   5   1     2064.73     2167.43     37.79 o 
   8   5   1       36.73       38.90      6.07 o 
   9   5   1      486.56      469.37     12.44 o 
 -11   6   1       62.98       51.91      7.29 o 
 -10   6   1      164.65      172.84      9.50 o 
  -9   6   1      569.61      517.39     12.91 o 
  -8   6   1     1390.09     1343.59     36.29 o 
  -7   6   1      391.32      427.77      9.20 o 
  -6   6   1      441.19      454.32     17.59 o 
  -5   6   1     1873.50     1914.25     29.43 o 
  -4   6   1     2400.83     2443.35     29.16 o 
  -3   6   1      872.19     1023.30     12.53 o 
  -2   6   1     1663.50     1550.64     11.73 o 
  -1   6   1     5333.59     6032.43     50.23 o 
   0   6   1      522.49      671.37     15.59 o 
   1   6   1     1435.48     1313.18     21.67 o 
   2   6   1     8035.22     8333.73     31.54 o 
   3   6   1     1486.51     1491.39     15.23 o 
   4   6   1     1299.40     1502.95     16.19 o 
   5   6   1     1847.94     2016.93     30.17 o 
   6   6   1      566.87      642.48     20.40 o 
   7   6   1     1119.75     1149.70     16.45 o 
   8   6   1      795.28      757.76     12.93 o 
   9   6   1     1316.06     1281.27     19.46 o 
  10   6   1       79.71       69.77      8.03 o 
 -11   7   1       15.52       13.44      6.69 o 
  -8   7   1     1077.09     1126.62     74.75 o 
  -7   7   1      509.97      630.85     11.15 o 
  -6   7   1     3171.75     3343.75     42.54 o 
  -5   7   1      333.95      448.03     15.59 o 
  -4   7   1     3124.89     3805.29     36.99 o 
  -3   7   1     2119.07     2186.29     29.43 o 
  -2   7   1      577.61      522.85     12.91 o 
  -1   7   1     7443.08     8064.02     40.55 o 
   0   7   1      797.31      758.53     18.73 o 
   1   7   1     1061.77     1312.51     24.35 o 
   2   7   1    30574.81    31316.79    113.58 o 
   3   7   1     9628.05    10434.85    216.89 o 
   4   7   1      523.02      374.08     17.46 o 
   5   7   1     1409.79     1293.85     25.15 o 
   6   7   1     1079.96     1052.64     25.48 o 
   7   7   1     1947.04     2123.48     92.37 o 
   8   7   1     2778.65     2681.88     26.96 o 
   9   7   1     1457.71     1398.26     20.40 o 
  10   7   1       41.78       32.51      7.63 o 
 -11   8   1       34.25       20.54      6.56 o 
 -10   8   1        2.80        0.33      7.29 o 
  -9   8   1       13.91       15.32      7.36 o 
  -8   8   1      486.81      444.82     12.37 o 
  -7   8   1       61.54       67.11     15.02 o 
  -6   8   1      175.59      182.07     17.93 o 
  -5   8   1      168.40      123.01     10.84 o 
  -4   8   1     1441.03     1519.27     24.15 o 
  -3   8   1      876.86      821.07     15.85 o 
  -2   8   1     9413.55    10085.37     69.83 o 
  -1   8   1      892.70     1065.09     24.21 o 
   0   8   1      812.07      868.43     22.27 o 
   1   8   1      150.77      138.13     12.17 o 
   2   8   1       79.11       53.18      9.50 o 
   3   8   1      684.48      687.29     22.84 o 
   4   8   1      213.80      254.16     16.52 o 
   5   8   1     3834.06     4312.38     45.28 o 
   6   8   1      331.48      305.45      7.84 o 
   7   8   1      869.58      838.20     15.05 o 
   9   8   1      322.41      351.97     11.84 o 
  10   8   1      332.90      281.41     10.77 o 
 -10   9   1       48.15       41.07      7.63 o 
  -9   9   1      764.50      765.82     15.32 o 
  -8   9   1       34.25       18.60      6.96 o 
  -7   9   1     1068.32     1105.02     17.12 o 
  -6   9   1       64.31       65.45      5.65 o 
  -5   9   1     6084.70     6905.36     56.45 o 
  -1   9   1      279.70      356.05     16.39 o 
   0   9   1     2084.34     1949.30     35.38 o 
   1   9   1      721.32      861.21     24.08 o 
   2   9   1      977.53     1017.79     25.62 o 
   3   9   1      336.31      324.15     15.72 o 
   4   9   1      889.26      920.27     23.48 o 
   6   9   1        8.80        2.54      4.95 o 
   7   9   1     1184.25     1209.37     18.19 o 
   8   9   1      278.79      276.99     10.50 o 
   9   9   1      284.33      268.96     10.97 o 
 -10  10   1       22.66        8.43      6.29 o 
  -9  10   1       69.00       58.80      7.29 o 
  -7  10   1      505.01      453.25     11.71 o 
  -6  10   1     1597.44     1625.29     19.26 o 
  -5  10   1      117.58      130.86      4.46 o 
   0  10   1     3811.99     3921.35     52.84 o 
   1  10   1     1452.13     1380.54     31.97 o 
   2  10   1      280.45      204.48     14.31 o 
   3  10   1      206.39      240.07     14.65 o 
   5  10   1      614.17      685.13      8.61 o 
   6  10   1      260.40      225.72      5.74 o 
   7  10   1      144.75      161.81      8.43 o 
   9  10   1      163.85      165.82      9.03 o 
  -9  11   1       75.17       72.11      7.16 o 
  -8  11   1       54.68       44.08      7.16 o 
  -7  11   1       60.65       49.43      6.29 o 
  -6  11   1     1191.61     1181.54     16.72 o 
  -5  11   1      476.28      465.43      7.06 o 
  -4  11   1      267.50      295.99      8.36 o 
  -3  11   1      427.17      405.15      9.43 o 
   2  11   1     2092.32     2224.49     21.00 o 
   3  11   1      526.46      523.06      7.01 o 
   4  11   1      126.16      128.63      7.02 o 
   5  11   1      235.04      254.24      8.86 o 
   6  11   1      349.92      346.82      8.90 o 
   7  11   1      218.61      186.02      8.90 o 
   8  11   1      192.48      161.81      8.76 o 
  -9  12   1        9.00       12.37      5.42 o 
  -8  12   1      374.73      344.95     10.23 o 
  -7  12   1       54.17       61.81      6.69 o 
  -6  12   1      847.45      846.94     18.96 o 
  -5  12   1      141.94      162.61      6.82 o 
  -4  12   1      920.79      867.89     13.38 o 
  -3  12   1      305.64      324.37      5.87 o 
  -2  12   1      301.64      281.09      5.78 o 
  -1  12   1        3.74       28.62      6.96 o 
   0  12   1       96.59      113.09      4.44 o 
   1  12   1      346.54      348.80      7.86 o 
   2  12   1      187.35      222.82      5.42 o 
   3  12   1      375.22      370.10      9.77 o 
   4  12   1      249.18      247.56      8.36 o 
   5  12   1      248.26      252.44      8.49 o 
   6  12   1      345.38      346.67     16.72 o 
   7  12   1      604.37      556.59     12.44 o 
  -7  13   1      405.47      411.57     10.10 o 
  -6  13   1      702.54      635.72     10.17 o 
  -5  13   1      125.10       87.09      5.48 o 
  -4  13   1       13.77        7.22      4.88 o 
  -3  13   1      284.03      296.37     14.75 o 
  -2  13   1      267.38      238.87      5.52 o 
  -1  13   1      595.32      624.14     39.26 o 
   0  13   1     1402.83     1476.40     12.27 o 
   1  13   1      144.96      150.32      4.88 o 
   2  13   1      188.09      142.76      4.81 o 
   3  13   1      883.93      829.17     13.91 o 
   4  13   1        6.45        6.09      4.88 o 
   5  13   1      100.12       99.06      6.29 o 
   6  13   1      188.50      177.53      6.89 o 
  -6  14   1      645.07      584.88      9.23 o 
  -5  14   1       86.77       67.96      5.22 o 
  -4  14   1       75.77       76.39      5.69 o 
  -3  14   1       36.49       30.70      5.22 o 
  -2  14   1       96.48       73.58      4.31 o 
  -1  14   1      283.29      282.91      6.10 o 
   0  14   1      221.02      213.03      8.70 o 
   1  14   1      107.92       96.75      4.68 o 
   2  14   1      153.91      126.29      7.36 o 
   3  14   1      251.72      218.33      8.36 o 
   4  14   1       85.87       78.06      6.15 o 
   5  14   1       78.51       74.72      5.69 o 
   6  14   1      238.02      253.18      7.22 o 
  -6  15   1       19.19       18.53      3.34 o 
  -5  15   1      578.77      570.70      9.50 o 
  -4  15   1      144.67      123.48      6.22 o 
  -3  15   1      122.66      131.97      6.82 o 
  -2  15   1      156.92      135.35      4.64 o 
  -1  15   1      250.45      269.26      5.93 o 
   0  15   1       83.42       87.07      4.61 o 
   1  15   1     1122.44      946.31     14.25 o 
   2  15   1      186.71      185.42      7.83 o 
   3  15   1      114.21      118.53      6.76 o 
   4  15   1      329.46      323.95      8.76 o 
   5  15   1       26.18       23.68      4.55 o 
   6  15   1      242.52      269.23      6.56 o 
  -5  16   1       62.90       52.24      4.21 o 
  -4  16   1      220.62      193.11      6.49 o 
  -3  16   1      570.08      475.45      9.70 o 
  -2  16   1      866.20      800.87     12.37 o 
  -1  16   1      241.90      203.74      9.70 o 
   0  16   1      202.74      193.46      5.30 o 
   1  16   1       33.53       28.90      5.62 o 
   2  16   1      380.08      337.33      9.23 o 
   3  16   1      121.38      112.37      6.49 o 
   4  16   1       10.53       17.73      4.48 o 
   5  16   1       19.32       21.61      4.01 o 
   6  16   1      129.76      143.75      4.55 o 
   1  17   1      877.94      859.67     12.04 o 
   2  17   1      666.53      656.99     10.70 o 
   3  17   1      132.81      135.32      6.02 o 
   4  17   1      209.43      213.91      6.09 o 
   5  17   1      247.51      273.65      5.62 o 
  -3 -19   2       78.06       88.90      4.01 o 
  -2 -19   2       48.99       37.46      3.48 o 
  -1 -19   2       19.09       16.79      3.08 o 
   0 -19   2      104.09      125.62      3.78 o 
   1 -19   2      131.26      106.82      4.28 o 
   2 -19   2       52.44       61.20      3.95 o 
   3 -19   2       31.58       26.09      3.21 o 
  -5 -18   2       46.65       39.48      3.14 o 
  -4 -18   2       89.78      115.65      5.22 o 
  -3 -18   2       33.68       27.69      4.41 o 
  -2 -18   2        6.65        4.75      4.21 o 
  -1 -18   2      178.37      148.84      3.93 o 
   0 -18   2      137.38      136.57      3.97 o 
   1 -18   2      114.25      122.10      3.65 o 
   2 -18   2       33.49       46.69      4.75 o 
   3 -18   2       82.28       49.83      4.82 o 
   4 -18   2       11.56       10.03      3.81 o 
   5 -18   2       29.56       27.22      3.14 o 
  -7 -17   2       27.03       34.25      3.21 o 
  -6 -17   2       65.15       61.39      2.96 o 
  -5 -17   2      538.47      592.91      9.57 o 
  -4 -17   2      155.92      138.39      6.56 o 
  -3 -17   2       45.56       62.34      5.75 o 
  -2 -17   2      120.61      116.66      6.62 o 
  -1 -17   2       10.33        3.34      4.88 o 
   0 -17   2       46.68       39.40      5.08 o 
   1 -17   2      249.83      265.49      7.22 o 
   4 -17   2      164.31      201.87      7.29 o 
   5 -17   2        7.79        7.02      4.08 o 
   6 -17   2        5.39        4.91      2.19 o 
  -8 -16   2      352.21      382.94      6.29 o 
  -7 -16   2      223.44      229.05      4.02 o 
  -6 -16   2       31.10       49.03      4.68 o 
  -5 -16   2      280.02      269.97      8.23 o 
  -4 -16   2      104.85      101.34      6.82 o 
  -3 -16   2       17.16       19.46      6.15 o 
  -2 -16   2      137.67       99.26      7.09 o 
  -1 -16   2      499.53      462.28     10.84 o 
   0 -16   2       51.43       56.52      5.95 o 
   1 -16   2     1050.23      979.87     13.38 o 
   6 -16   2      190.39      179.26      6.09 o 
   7 -16   2       62.53       60.67      4.15 o 
  -8 -15   2       10.83       12.58      4.21 o 
  -7 -15   2      436.78      432.96      6.13 o 
  -6 -15   2      252.31      246.15      7.83 o 
  -5 -15   2      132.64      122.88      7.22 o 
  -4 -15   2      255.09      236.99      8.96 o 
   1 -15   2        3.78        8.03      4.68 o 
   2 -15   2     1252.18     1258.60     15.12 o 
   6 -15   2      448.48      451.97      9.63 o 
   7 -15   2       23.39       22.63      2.89 o 
   8 -15   2      124.29      104.88      4.41 o 
  -9 -14   2       20.73       22.14      4.15 o 
  -8 -14   2      232.82      214.52      7.36 o 
  -7 -14   2       85.34       59.00      5.22 o 
  -6 -14   2       84.97       95.32      6.62 o 
  -5 -14   2       23.60       26.29      5.75 o 
   2 -14   2        3.25        3.08      4.55 o 
   4 -14   2      102.15      105.69      6.69 o 
   5 -14   2      148.59      140.33      7.49 o 
   6 -14   2      348.83      374.85     10.23 o 
   7 -14   2       97.22       95.74      4.32 o 
   8 -14   2      218.33      242.13      7.53 o 
   9 -14   2      100.57       76.66      3.75 o 
 -10 -13   2       67.75       68.83      4.28 o 
  -9 -13   2       77.81      102.21      6.02 o 
  -8 -13   2       22.64       30.77      6.02 o 
  -7 -13   2      245.21      241.81      9.46 o 
  -6 -13   2      132.22      121.51      5.35 o 
  -5 -13   2      446.44      371.17     10.43 o 
  -4 -13   2       63.11       67.22      6.42 o 
   3 -13   2     1247.20     1128.83     14.92 o 
   4 -13   2      224.46      252.84      8.63 o 
   5 -13   2       58.22       50.84      6.56 o 
   6 -13   2      210.14      225.95      9.10 o 
   7 -13   2       92.09      100.00      7.56 o 
   8 -13   2       82.19       81.10      6.79 o 
   9 -13   2      138.10      142.98      4.24 o 
 -10 -12   2      634.03      616.52      9.83 o 
  -9 -12   2      168.57      156.86      5.36 o 
  -8 -12   2      458.20      467.23      8.15 o 
  -7 -12   2       34.65       23.20      4.10 o 
  -6 -12   2      183.11      130.03      8.09 o 
  -5 -12   2     1410.12     1233.78     17.06 o 
  -4 -12   2       92.07       81.47      6.62 o 
  -3 -12   2      146.32      141.14     13.14 o 
   3 -12   2      205.09      236.14      7.27 o 
   4 -12   2      290.98      293.85      8.90 o 
   5 -12   2      150.27      192.98      8.29 o 
   6 -12   2       45.75       64.41      7.36 o 
   7 -12   2      146.72      150.70      8.63 o 
   8 -12   2        4.04       10.44      4.00 o 
   9 -12   2       54.44       58.84      4.02 o 
  10 -12   2       13.64       13.58      5.08 o 
 -11 -11   2       59.21       65.35      4.35 o 
 -10 -11   2       52.72       57.13      4.13 o 
  -9 -11   2       52.72       61.77      4.73 o 
  -8 -11   2      102.11       93.49      5.51 o 
  -7 -11   2       89.32       97.66      7.63 o 
  -6 -11   2     1212.49     1057.59     16.39 o 
  -5 -11   2      243.67      240.75      7.38 o 
  -4 -11   2      346.22      323.34      9.20 o 
  -3 -11   2      136.38      169.41      6.13 o 
  -2 -11   2       76.01       99.73     10.84 o 
  -1 -11   2      371.94      331.44     15.79 o 
   0 -11   2     1838.59     1631.11     29.10 o 
   1 -11   2      341.49      356.66     15.12 o 
   2 -11   2      508.40      560.80     19.53 o 
   3 -11   2      749.75      706.64     10.57 o 
   4 -11   2      166.11      175.74      6.42 o 
   5 -11   2      612.24      617.13     12.44 o 
   6 -11   2      136.90      142.81      8.70 o 
   7 -11   2       83.48       86.22      7.76 o 
   8 -11   2      203.16      189.26      6.02 o 
   9 -11   2      570.95      533.87     11.47 o 
  10 -11   2      179.39      145.25      4.38 o 
  11 -11   2      139.43      112.04      5.15 o 
 -11 -10   2       75.83       79.73      5.35 o 
 -10 -10   2       23.63       19.02      3.90 o 
  -9 -10   2       12.42       12.58      4.24 o 
  -8 -10   2       55.09       41.71      4.82 o 
  -7 -10   2      238.47      230.50      9.23 o 
  -6 -10   2       15.01       27.44      5.31 o 
  -5 -10   2      328.96      361.74      8.38 o 
  -4 -10   2      419.94      344.17      7.95 o 
  -3 -10   2     1620.90     1662.95     32.11 o 
  -2 -10   2     1038.99     1061.27     24.75 o 
   0 -10   2     1450.13     1418.73     24.28 o 
   1 -10   2      881.10      728.23     19.20 o 
   2 -10   2      263.55      289.90     13.78 o 
   3 -10   2        8.29       19.73     11.04 o 
   4 -10   2     2666.43     2732.45     42.61 o 
   8 -10   2       39.82       51.29      4.69 o 
   9 -10   2      603.41      582.34     14.58 o 
  10 -10   2       67.93       69.65      4.11 o 
  11 -10   2      175.04      174.45      6.35 o 
 -11  -9   2       79.08       81.10      6.42 o 
 -10  -9   2        4.83        5.44      3.97 o 
  -9  -9   2      473.63      413.91     10.17 o 
  -8  -9   2      219.71      176.79      9.03 o 
  -7  -9   2      235.41      255.79      9.57 o 
  -6  -9   2      316.61      337.73     16.72 o 
  -5  -9   2      307.44      300.85      7.69 o 
  -4  -9   2     2505.95     2633.99     39.73 o 
  -3  -9   2     1357.36     1358.13     27.76 o 
   0  -9   2     1194.61     1219.13     21.00 o 
   1  -9   2      542.17      447.49     15.12 o 
   2  -9   2      235.28      191.24     11.77 o 
   3  -9   2       18.53       29.03      9.16 o 
   4  -9   2      322.72      339.40     16.12 o 
   5  -9   2      278.77      296.66     17.12 o 
   6  -9   2      453.74      485.42     20.00 o 
   8  -9   2       23.07       26.74      4.06 o 
   9  -9   2      198.01      206.69      6.09 o 
  10  -9   2      294.57      311.04      6.11 o 
  11  -9   2      290.07      271.76      5.40 o 
 -12  -8   2       17.08        4.21      4.21 o 
 -11  -8   2       39.36       37.42      3.19 o 
 -10  -8   2      335.90      332.73      9.31 o 
  -9  -8   2     1244.36     1251.61     12.56 o 
  -8  -8   2      651.08      722.87     12.91 o 
  -7  -8   2      261.63      237.10      7.48 o 
  -6  -8   2      935.10     1001.54     12.68 o 
  -5  -8   2     5867.25     5947.37     57.73 o 
  -4  -8   2      294.66      327.83     15.38 o 
  -3  -8   2      919.88      779.73     20.00 o 
  -1  -8   2     3139.82     3365.42     28.29 o 
   0  -8   2      190.35      291.77     10.77 o 
   1  -8   2     2787.89     2441.68     29.70 o 
   2  -8   2     2732.39     3119.27     36.32 o 
   3  -8   2      255.35      308.76     14.31 o 
   4  -8   2      381.25      401.87     16.59 o 
   5  -8   2     2590.97     2481.41     39.46 o 
   6  -8   2      879.46      885.55     25.35 o 
   7  -8   2      208.17      254.36     12.71 o 
   8  -8   2      231.46      203.28      6.02 o 
   9  -8   2      160.74      183.86      8.06 o 
  10  -8   2      134.93      122.71      4.20 o 
  11  -8   2       61.63       67.97      4.30 o 
  12  -8   2      140.33      179.40      7.49 o 
 -12  -7   2      380.73      408.83      9.10 o 
 -11  -7   2       58.71       59.70      3.55 o 
 -10  -7   2       63.53       57.22      3.89 o 
  -9  -7   2      296.63      279.53      5.67 o 
  -8  -7   2     1246.12     1302.20     13.85 o 
  -7  -7   2      221.77      261.81     15.79 o 
  -6  -7   2      184.08      138.06     11.77 o 
  -5  -7   2     1849.30     1621.07     29.63 o 
  -4  -7   2     2993.03     3000.54     37.39 o 
  -1  -7   2      772.55      780.40     13.04 o 
   0  -7   2     4696.49     4961.21     35.79 o 
   1  -7   2     4543.00     4563.02     37.59 o 
   2  -7   2     1307.14     1543.88     24.75 o 
   3  -7   2      207.83      264.62     13.51 o 
   4  -7   2      970.78      968.30     22.54 o 
   5  -7   2      429.55      449.23     17.99 o 
   6  -7   2      381.98      368.63     17.06 o 
   7  -7   2      103.33       96.25     12.58 o 
   8  -7   2      331.05      328.38      7.08 o 
   9  -7   2      589.61      619.40     27.69 o 
  10  -7   2      625.68      596.72     13.11 o 
  11  -7   2      356.54      324.62      6.69 o 
  12  -7   2      100.69       92.67      3.83 o 
 -13  -6   2      134.48       91.44      5.15 o 
 -12  -6   2       62.87       53.31      6.42 o 
 -11  -6   2      259.12      241.91      6.43 o 
 -10  -6   2      772.13      746.46      8.16 o 
  -9  -6   2     2280.65     2204.66     20.50 o 
  -8  -6   2      636.66      615.58      8.26 o 
  -7  -6   2      374.89      394.32     10.57 o 
  -6  -6   2      105.76       86.15     10.57 o 
  -5  -6   2     1482.79     1559.27     27.49 o 
  -4  -6   2     4627.50     5147.03     45.55 o 
   0  -6   2     2585.09     2693.12     24.15 o 
   1  -6   2     7824.75     7895.53     45.75 o 
   2  -6   2      302.56      294.58     11.44 o 
   3  -6   2     3159.89     3114.72     34.85 o 
   6  -6   2     1843.73     1700.40     31.97 o 
   7  -6   2      938.94      922.20      9.98 o 
   8  -6   2      837.78      975.99     17.20 o 
   9  -6   2      141.85      141.80     12.37 o 
  10  -6   2      393.74      402.21     11.77 o 
  11  -6   2       26.76       29.11      4.39 o 
  12  -6   2       55.76       50.70      5.89 o 
  13  -6   2       22.25       21.00      3.88 o 
 -13  -5   2      285.49      328.23      8.09 o 
 -12  -5   2      204.97      202.01      8.43 o 
 -11  -5   2      223.20      200.33      9.23 o 
 -10  -5   2      284.93      297.57      7.44 o 
  -9  -5   2      222.18      240.27      8.36 o 
  -8  -5   2     3137.32     3239.21     30.46 o 
  -7  -5   2     1108.33     1181.27     25.75 o 
  -6  -5   2     3746.42     3955.86     42.68 o 
  -5  -5   2       84.95       81.61      8.76 o 
  -4  -5   2      705.50      805.75     17.86 o 
  -1  -5   2     2922.05     2910.24     19.13 o 
   2  -5   2        3.84       33.78      5.89 o 
   5  -5   2      585.69      734.45     19.53 o 
   6  -5   2       81.52      120.87     10.64 o 
   7  -5   2     1952.88     1996.06     34.65 o 
   8  -5   2      220.08      251.57     10.67 o 
   9  -5   2      818.43      842.41     16.19 o 
  10  -5   2      160.32      162.14      9.16 o 
  11  -5   2       27.60       27.62      4.59 o 
  12  -5   2       37.32       37.39      6.29 o 
  13  -5   2       92.40       88.90      5.22 o 
 -13  -4   2        5.90       -3.95      5.42 o 
 -12  -4   2      153.82      157.66      8.29 o 
 -11  -4   2       82.92       71.64      7.96 o 
 -10  -4   2      208.97      213.74     13.04 o 
  -9  -4   2      189.07      160.83     11.54 o 
  -8  -4   2     2485.63     2605.17     16.84 o 
  -7  -4   2      578.81      680.87     18.93 o 
  -6  -4   2     2004.32     2256.53     30.77 o 
  -5  -4   2     1997.81     2194.86    129.20 o 
  -2  -4   2    25604.22    23102.86     27.96 o 
   0  -4   2     2833.02     2652.51     19.00 o 
   1  -4   2    11643.56    10738.15     43.55 o 
   3  -4   2      629.37      588.30     13.78 o 
   4  -4   2      334.05      459.40     14.11 o 
   5  -4   2     4336.29     4697.13     43.88 o 
   6  -4   2     2303.16     2496.39     34.45 o 
   7  -4   2     2143.49     2217.60     34.78 o 
   8  -4   2      414.68      450.32     19.20 o 
   9  -4   2     1427.52     1455.05     20.54 o 
  10  -4   2      152.15      155.85      9.57 o 
  11  -4   2      198.07      176.39      9.57 o 
  12  -4   2        6.46       15.65      6.56 o 
  13  -4   2       41.30       40.80      4.82 o 
 -13  -3   2      114.98      120.94      7.16 o 
 -12  -3   2       96.49       90.43      8.09 o 
 -11  -3   2        3.66       11.51      7.16 o 
 -10  -3   2      697.87      598.20      9.78 o 
  -9  -3   2      503.40      578.20     12.58 o 
  -8  -3   2      213.16      205.85      5.90 o 
  -7  -3   2     1086.05     1196.26     23.08 o 
  -6  -3   2      946.42      794.03     23.41 o 
  -5  -3   2      224.53      462.76     23.41 o 
  -4  -3   2      112.49      200.42      5.79 o 
  -1  -3   2     6362.24     6567.30     18.66 o 
   0  -3   2      654.48      496.12      7.22 o 
   1  -3   2    21003.09    19842.85     53.31 o 
   3  -3   2     3031.28     3132.31     28.50 o 
   4  -3   2     6169.73     5884.96     42.61 o 
   5  -3   2     2609.20     2406.09     30.10 o 
   6  -3   2     1328.86     1326.02     24.55 o 
   7  -3   2      724.56      804.88     20.60 o 
   8  -3   2      130.88      147.77      6.65 o 
   9  -3   2      944.86      873.38     16.59 o 
  11  -3   2      436.27      403.68     12.44 o 
  12  -3   2      296.04      273.45     10.03 o 
  13  -3   2      327.42      306.49      8.16 o 
 -13  -2   2       17.00        7.96      6.09 o 
 -12  -2   2      392.60      361.67     11.37 o 
 -11  -2   2     1578.84     1449.10     21.00 o 
 -10  -2   2      934.84      804.62     16.39 o 
  -9  -2   2      500.61      527.76      9.60 o 
  -8  -2   2      401.18      408.90     10.50 o 
  -7  -2   2       50.60       55.82      6.09 o 
  -6  -2   2     5465.01     5942.60     43.55 o 
  -5  -2   2     2400.95     2631.48     19.25 o 
  -4  -2   2     2410.10     2567.57     39.40 o 
  -2  -2   2     8617.51     8146.50     27.89 o 
  -1  -2   2      632.47      445.02      3.61 o 
   0  -2   2     1121.83     1012.58      8.56 o 
   1  -2   2     2438.43     2582.28     17.39 o 
   3  -2   2    36119.21    34625.89     85.15 o 
   4  -2   2     4788.11     4028.04     73.01 o 
   5  -2   2      808.03      789.45     30.20 o 
   6  -2   2     2734.55     2576.33     31.97 o 
   7  -2   2      395.53      439.60     15.52 o 
   8  -2   2      390.68      347.92      8.80 o 
   9  -2   2       98.94      120.94      9.10 o 
  11  -2   2     1315.28     1368.90     20.54 o 
  12  -2   2      146.61      153.78      8.96 o 
  13  -2   2       46.83       43.01      5.69 o 
 -13  -1   2      302.06      300.54      9.50 o 
 -12  -1   2      188.51      188.23      9.77 o 
 -11  -1   2      707.91      682.48     15.52 o 
  -9  -1   2      347.33      323.07     26.99 o 
  -8  -1   2      447.04      549.23     19.80 o 
  -7  -1   2     9659.12    11575.54     73.65 o 
  -6  -1   2     1712.32     2239.17     19.09 o 
  -5  -1   2     3212.73     3787.34     22.19 o 
  -4  -1   2     6713.67     7857.07     41.74 o 
   0  -1   2     3376.50     3099.54     12.44 o 
   1  -1   2      174.31      172.44      4.28 o 
   2  -1   2    14168.60    12866.25     41.27 o 
   4  -1   2       41.51       60.91      7.53 o 
   5  -1   2    14092.75    14764.71     65.02 o 
   6  -1   2     1588.06     1737.85     18.67 o 
   7  -1   2      526.88      615.79     16.72 o 
   8  -1   2       55.05       56.19      7.16 o 
   9  -1   2      127.50      134.18      8.96 o 
  10  -1   2        3.21       -4.15      7.76 o 
  11  -1   2     1328.92     1332.98     20.20 o 
  12  -1   2      545.21      574.18     13.18 o 
  13  -1   2      272.98      272.51      8.29 o 
 -13   0   2      118.29      123.68      7.63 o 
 -12   0   2        6.91        0.33      7.16 o 
 -11   0   2       11.69        9.23      8.36 o 
 -10   0   2     5364.33     5102.02     38.19 o 
  -9   0   2      190.94      228.58      8.13 o 
  -8   0   2      346.46      306.62     15.38 o 
  -7   0   2       72.82      116.32     10.90 o 
  -6   0   2     4607.50     5532.99     37.79 o 
  -5   0   2        1.24       16.09      7.39 o 
  -4   0   2    46952.63    45855.19    610.10 o 
  -3   0   2       68.36       63.28      4.28 o 
  -2   0   2     5669.81     5572.61     11.02 o 
  -1   0   2     1702.76     1479.40      9.77 o 
   1   0   2       24.31       31.77      2.21 o 
   3   0   2       98.28      103.28      7.66 o 
   4   0   2     4063.10     4039.24     76.22 o 
   5   0   2      375.70      378.21      8.38 o 
   6   0   2     7104.57     7708.66     63.51 o 
   7   0   2      428.92      449.96     35.75 o 
   8   0   2     1790.45     2025.89     22.34 o 
   9   0   2       36.58       69.90      7.16 o 
  10   0   2      584.54      654.05     15.12 o 
  11   0   2       14.65       20.27      7.83 o 
  12   0   2     4524.29     4507.17     32.11 o 
  13   0   2        0.24       -2.41      5.28 o 
 -13   1   2      287.78      264.62      8.56 o 
 -12   1   2      144.40      157.32      9.16 o 
 -11   1   2      677.66      647.29     15.18 o 
 -10   1   2       27.57       46.67      8.56 o 
  -9   1   2      364.77      420.10     29.60 o 
  -8   1   2      482.79      546.22     19.73 o 
  -7   1   2     9529.58    10835.34     73.98 o 
  -6   1   2     1852.15     2218.67     30.77 o 
  -4   1   2     6860.44     7869.53     24.25 o 
  -2   1   2     1773.72     2167.31      8.33 o 
  -1   1   2     5770.34     5648.97     18.86 o 
   0   1   2     3383.31     3129.17     15.05 o 
   1   1   2      164.07      164.53      3.21 o 
   2   1   2    13633.63    12890.33     36.52 o 
   3   1   2    17192.89    16944.43    101.10 o 
   5   1   2    14248.71    15047.79     58.39 o 
   6   1   2     1585.66     1609.37     16.94 o 
   7   1   2      521.27      625.62     20.27 o 
   8   1   2       78.66       92.98      7.36 o 
   9   1   2      118.33      132.10      8.29 o 
  10   1   2        8.83        7.83      7.02 o 
  11   1   2     1436.91     1401.14     20.07 o 
  12   1   2      563.11      527.29     12.11 o 
  13   1   2      273.78      239.26      7.56 o 
 -13   2   2       15.71       10.30      5.42 o 
 -12   2   2      403.99      414.72     11.71 o 
 -11   2   2     1559.14     1538.20     21.20 o 
 -10   2   2      824.08      829.58     18.33 o 
  -9   2   2      494.34      485.08     20.31 o 
  -8   2   2      333.53      375.72     17.59 o 
  -7   2   2       82.94       76.86     10.30 o 
  -4   2   2     2527.69     2703.19     40.23 o 
  -3   2   2     4818.60     4479.98    174.21 o 
  -2   2   2     8144.40     8018.08     26.96 o 
  -1   2   2      727.78      530.84      7.56 o 
   0   2   2     1260.65     1190.17     11.37 o 
   1   2   2     2580.09     2541.74     17.12 o 
   2   2   2      258.10      362.49     18.26 o 
   3   2   2    36278.41    34257.39     66.89 o 
   4   2   2     4770.92     4232.74    113.59 o 
   6   2   2     2667.21     2519.47     24.48 o 
   7   2   2      443.82      461.67     19.20 o 
   8   2   2      395.22      410.07      7.68 o 
   9   2   2      118.24      135.08      5.77 o 
  10   2   2      624.80      640.86     15.32 o 
  11   2   2     1312.64     1454.38     19.93 o 
  12   2   2      157.87      157.93      7.83 o 
  13   2   2       60.62       46.29      4.88 o 
 -13   3   2      137.10      133.65      6.22 o 
 -12   3   2       94.36       83.62      4.69 o 
 -11   3   2       15.10       21.96      4.65 o 
 -10   3   2      745.06      679.74     10.14 o 
  -9   3   2      512.68      548.18      8.46 o 
  -8   3   2      234.95      242.05      7.75 o 
  -7   3   2     1031.39     1106.42     25.75 o 
  -4   3   2      136.94      190.77      5.48 o 
  -3   3   2     7951.04     7987.14    100.57 o 
  -2   3   2    74969.56    66189.57    381.41 o 
  -1   3   2     6238.09     6686.84     31.57 o 
   0   3   2      621.34      405.15      8.56 o 
   1   3   2    21496.94    20415.49     56.59 o 
   2   3   2     5182.84     4801.88     43.98 o 
   3   3   2     3064.25     3076.06     26.69 o 
   4   3   2     6462.98     6514.91    179.50 o 
   5   3   2     2661.48     2404.89     31.30 o 
   6   3   2     1251.50     1314.72     26.62 o 
   7   3   2      689.99      788.36     23.88 o 
   8   3   2      132.38      163.55     14.15 o 
   9   3   2      861.31      907.83     17.63 o 
  10   3   2      148.76      167.14      6.31 o 
  11   3   2      406.53      435.85     11.64 o 
  12   3   2      272.45      286.69      8.70 o 
 -12   4   2      159.82      138.88      5.15 o 
 -11   4   2       71.94       63.78      5.08 o 
 -10   4   2      208.24      209.11      6.49 o 
  -9   4   2      226.62      222.97     10.97 o 
  -8   4   2     2460.18     2621.98     36.92 o 
  -7   4   2      486.69      635.45     20.47 o 
  -6   4   2     1924.98     2132.71     32.31 o 
  -4   4   2     1681.11     1981.39     47.86 o 
  -3   4   2     6786.74     7632.56     75.92 o 
  -2   4   2    24989.20    23244.80     66.96 o 
  -1   4   2     2328.10     2800.07     14.32 o 
   0   4   2     2741.48     2560.27     23.28 o 
   1   4   2    11072.72    10334.07     47.22 o 
   2   4   2     3221.44     2635.49     56.49 o 
   3   4   2      622.12      570.01     22.17 o 
   4   4   2      404.11      489.10     11.30 o 
   5   4   2     4591.86     4388.30     42.68 o 
   6   4   2     2224.28     2542.21     36.99 o 
   7   4   2     1999.21     2299.54     38.60 o 
   8   4   2      359.01      381.34     11.24 o 
   9   4   2     1476.66     1587.16     21.07 o 
  10   4   2      134.14      165.27     10.17 o 
 -12   5   2      229.96      233.45      8.16 o 
 -11   5   2      213.76      170.50      8.90 o 
  -8   5   2     3236.82     3387.03     24.20 o 
  -7   5   2     1036.52     1131.84     27.36 o 
  -6   5   2     3732.04     4125.56     45.49 o 
  -5   5   2      158.40      121.47      9.50 o 
  -4   5   2      693.13      763.75     10.23 o 
  -3   5   2       94.66      103.74      6.66 o 
  -2   5   2      503.38      473.14     21.84 o 
  -1   5   2     2943.74     2893.85     18.93 o 
   0   5   2     1957.74     1891.26     10.37 o 
   1   5   2     3298.43     3181.68     10.02 o 
   2   5   2       11.96       31.67      3.66 o 
   3   5   2     1808.21     1518.27     14.61 o 
   4   5   2     3245.23     3815.27     24.12 o 
   5   5   2      543.69      741.00     14.85 o 
   6   5   2       58.46      140.67     11.10 o 
   7   5   2     2010.69     2222.35     38.26 o 
   9   5   2      771.93      839.80     16.25 o 
  10   5   2      164.97      167.96      8.96 o 
 -12   6   2       58.43       54.25      6.02 o 
 -11   6   2      237.68      224.08      9.43 o 
 -10   6   2      724.49      713.65     14.72 o 
  -9   6   2     2231.23     2141.41     23.81 o 
  -8   6   2      738.87      623.85     11.75 o 
  -7   6   2      396.38      379.62     17.42 o 
  -6   6   2       99.25      107.63     12.11 o 
  -5   6   2     1543.48     1676.06     27.56 o 
  -4   6   2     4279.38     4963.69     40.94 o 
  -3   6   2    20273.97    21262.52    467.59 o 
  -2   6   2     3822.45     3848.42     21.68 o 
  -1   6   2     1853.95     1834.14     34.41 o 
   0   6   2     2677.40     2749.70     13.38 o 
   1   6   2     7666.27     7695.07     51.37 o 
   2   6   2      279.49      304.88     11.91 o 
   3   6   2     3143.42     3158.87     32.91 o 
   4   6   2      492.23      517.63     10.28 o 
   5   6   2      778.94      959.06     28.03 o 
   6   6   2     1734.69     1659.60     30.84 o 
   8   6   2      900.31      949.63     16.66 o 
   9   6   2      142.50      143.28      9.16 o 
  10   6   2      367.96      367.09     11.97 o 
 -11   7   2       62.94       49.57      6.96 o 
 -10   7   2       76.67       67.76      7.49 o 
  -9   7   2      299.89      261.27     10.50 o 
  -8   7   2     1169.69     1234.32     31.24 o 
  -7   7   2      236.30      238.40      7.98 o 
  -6   7   2      138.36      145.22     12.31 o 
  -5   7   2     1888.29     1812.85     29.10 o 
  -4   7   2     2867.19     2960.01     32.78 o 
  -3   7   2      648.01      702.07     26.69 o 
  -2   7   2     3491.48     3826.36     22.88 o 
  -1   7   2      732.22      758.86     19.60 o 
   0   7   2     4359.82     4978.20     46.22 o 
   1   7   2     4741.49     4830.18     45.75 o 
   2   7   2     1400.62     1701.41     28.29 o 
   3   7   2      274.93      489.77     15.85 o 
   4   7   2      970.49      977.02     14.37 o 
   5   7   2      463.98      441.47     15.99 o 
   7   7   2       95.01       93.98      7.63 o 
   8   7   2      375.23      339.06     11.77 o 
  10   7   2      601.64      582.54     13.91 o 
 -11   8   2       34.33       34.31      6.49 o 
 -10   8   2      371.93      331.91     11.17 o 
  -7   8   2      331.68      287.14     10.84 o 
  -6   8   2      910.37      986.17     20.94 o 
  -5   8   2     5778.30     6725.97     55.79 o 
  -4   8   2      259.53      266.76     11.84 o 
  -3   8   2      823.14      792.38     15.65 o 
  -2   8   2     1519.76     1946.10     54.21 o 
  -1   8   2     3129.66     3239.40     41.40 o 
   0   8   2      222.61      276.79     14.31 o 
   1   8   2     2726.61     2442.41     36.32 o 
   2   8   2     2652.54     2953.45     39.53 o 
   3   8   2      277.10      178.40     11.91 o 
   4   8   2      353.09      346.96     14.65 o 
   6   8   2      869.93      871.91     14.25 o 
   7   8   2      226.64      261.47      9.70 o 
   8   8   2      211.38      201.00      9.90 o 
   9   8   2      189.60      181.67      9.97 o 
 -10   9   2        8.07       -1.67      6.76 o 
  -9   9   2      474.95      401.74     11.77 o 
  -8   9   2      213.78      178.26      9.43 o 
  -7   9   2      277.94      280.60      9.83 o 
  -6   9   2      345.47      305.73      8.60 o 
  -5   9   2      286.29      289.83     13.98 o 
  -2   9   2      785.42      667.56     21.00 o 
  -1   9   2       27.34       30.03      9.50 o 
   0   9   2     1187.74     1235.59     29.03 o 
   1   9   2      522.74      465.55     19.00 o 
   2   9   2      251.80      180.87     13.98 o 
   3   9   2       10.52       10.90      9.77 o 
   4   9   2      325.49      310.97     15.25 o 
   6   9   2      430.01      477.66     15.25 o 
   7   9   2      189.05      175.38      9.16 o 
   8   9   2       18.57       20.40      7.29 o 
 -10  10   2       25.60       14.78      6.29 o 
  -9  10   2       20.99       22.07      6.76 o 
  -8  10   2       52.57       32.44      6.82 o 
  -7  10   2      215.93      203.81      8.76 o 
  -6  10   2       21.07       21.00      6.09 o 
  -5  10   2      326.40      365.28      6.16 o 
  -1  10   2     2483.49     2605.89     43.88 o 
   0  10   2     1319.79     1185.69     30.50 o 
   1  10   2      854.60      764.62     24.95 o 
   2  10   2      309.34      283.41     16.12 o 
   3  10   2       10.00       22.94     12.24 o 
   4  10   2     2544.36     2762.28     23.41 o 
   5  10   2      519.30      510.83     10.87 o 
   6  10   2     5544.20     5529.25     61.37 o 
   7  10   2       49.43       67.89      7.42 o 
 -10  11   2       40.90       41.61      5.82 o 
  -9  11   2       44.71       43.95      6.56 o 
  -8  11   2      121.97      108.63      8.03 o 
  -7  11   2       73.28       84.48      6.76 o 
  -6  11   2     1181.57     1080.47     15.85 o 
  -5  11   2      281.78      273.71      5.65 o 
  -4  11   2      302.49      319.20      8.23 o 
  -3  11   2      145.86      168.36      6.82 o 
   0  11   2     1715.93     1508.03     36.12 o 
   1  11   2      345.06      377.86     19.67 o 
   2  11   2      484.79      559.08     11.64 o 
   4  11   2      146.39      152.31      7.42 o 
   5  11   2      595.34      608.48     18.53 o 
   6  11   2      129.19      128.77      5.08 o 
   7  11   2       73.03       74.05      6.89 o 
  -9  12   2      128.22      136.32      7.16 o 
  -8  12   2      423.60      457.19     11.17 o 
  -7  12   2       47.85       29.57      6.02 o 
  -6  12   2      180.43      164.28      7.89 o 
  -5  12   2     1426.51     1295.25     14.85 o 
  -4  12   2      116.06      105.02      5.89 o 
  -3  12   2      132.99      128.91      4.15 o 
  -2  12   2      118.35      115.06      4.38 o 
  -1  12   2       41.90       47.62      4.95 o 
   0  12   2      757.53      745.09      8.86 o 
   1  12   2       97.62       92.06      4.72 o 
   2  12   2      797.68      696.23      8.41 o 
   3  12   2      203.81      222.07      8.29 o 
   4  12   2      260.24      254.72      8.56 o 
   5  12   2      184.14      194.98      8.03 o 
   6  12   2       43.52       64.82      5.55 o 
   7  12   2      139.74      131.51      5.95 o 
  -8  13   2       26.67       29.77      5.08 o 
  -7  13   2      228.99      243.88      8.29 o 
  -6  13   2      115.88      117.32      5.28 o 
  -5  13   2      379.11      324.01      8.23 o 
  -4  13   2       55.88       67.89      5.62 o 
  -3  13   2      687.13      567.26     13.55 o 
  -2  13   2       69.52       85.11      4.18 o 
  -1  13   2      748.28      785.19     17.89 o 
   0  13   2      307.51      283.58      8.73 o 
   1  13   2      302.71      278.25      9.87 o 
   2  13   2      211.10      204.75      8.36 o 
   3  13   2     1286.05     1069.90     16.05 o 
   4  13   2      262.03      273.85      9.16 o 
   5  13   2       80.37       95.99      6.22 o 
   6  13   2      241.21      232.78      7.49 o 
   7  13   2       89.77       87.69      4.88 o 
  -6  14   2       90.24      106.76      5.02 o 
  -5  14   2       18.59       23.81      4.41 o 
  -4  14   2       51.61       55.45      5.22 o 
  -3  14   2       19.87       15.80      3.29 o 
  -2  14   2       31.36       27.55      3.54 o 
  -1  14   2       33.43       31.92      3.69 o 
   0  14   2     1187.64     1211.28     13.58 o 
   1  14   2     1540.90     1415.04     12.14 o 
   2  14   2        2.47       16.05      5.28 o 
   3  14   2      909.75      819.73     13.98 o 
   4  14   2       99.01      111.84      7.02 o 
   5  14   2      199.65      198.53      7.49 o 
   6  14   2      356.50      343.88      7.96 o 
   7  14   2      101.85       87.09      4.62 o 
  -5  15   2      143.87      124.82      5.35 o 
  -4  15   2      295.85      282.21      7.76 o 
  -3  15   2       35.89       21.67      5.22 o 
  -2  15   2      799.96      682.77      9.23 o 
  -1  15   2      440.84      464.06      7.21 o 
   0  15   2      153.93      123.85      4.87 o 
   1  15   2       13.03        3.21      5.48 o 
   2  15   2     1127.96     1035.72     15.12 o 
   3  15   2      465.51      472.84     10.57 o 
   4  15   2      228.69      202.88      7.56 o 
   5  15   2       25.50       20.07      4.62 o 
   6  15   2      465.74      428.16      7.89 o 
  -4  16   2      100.53      101.14      5.35 o 
  -3  16   2       24.51       33.44      5.08 o 
  -2  16   2      153.07      112.37      6.42 o 
  -1  16   2      454.17      427.56      9.36 o 
   0  16   2       36.77       48.70      5.48 o 
   1  16   2     1052.26      955.99     13.78 o 
   2  16   2        7.37       14.85      5.75 o 
   3  16   2      171.66      175.25      7.29 o 
   4  16   2       60.68       39.20      5.15 o 
   5  16   2        5.22       18.19      4.01 o 
   6  16   2      166.41      149.63      4.62 o 
   0  17   2       32.52       33.31      4.88 o 
   1  17   2      250.01      285.02      7.89 o 
   2  17   2       14.30       23.61      5.02 o 
   3  17   2      245.63      250.23      7.16 o 
   4  17   2      168.28      207.36      6.09 o 
   5  17   2        6.70       13.24      3.21 o 
  -3 -19   3       84.10       82.61      3.81 o 
  -2 -19   3       42.74       50.90      3.55 o 
  -1 -19   3      146.20      140.47      4.35 o 
   0 -19   3      101.09      102.54      2.59 o 
   1 -19   3       36.29       42.27      3.61 o 
   2 -19   3      164.71      176.99      5.02 o 
   3 -19   3      109.30      102.61      3.95 o 
  -5 -18   3       61.77       42.39      4.28 o 
  -4 -18   3        3.88        2.47      3.41 o 
  -3 -18   3      112.82      128.90      5.62 o 
  -2 -18   3       20.32       23.08      4.41 o 
  -1 -18   3      168.81      160.05      6.62 o 
   0 -18   3      130.47      118.28      3.71 o 
   1 -18   3       81.85       73.44      4.08 o 
   2 -18   3      120.39      101.74      5.48 o 
   3 -18   3        8.18       10.84      4.15 o 
   4 -18   3        7.97        4.15      3.55 o 
  -7 -17   3      112.36      136.39      4.28 o 
  -6 -17   3       12.77       17.80      2.51 o 
  -5 -17   3       77.97       72.24      4.88 o 
  -4 -17   3        7.03        7.89      4.75 o 
  -3 -17   3        8.42       10.50      4.88 o 
  -2 -17   3       84.65       85.50      3.68 o 
  -1 -17   3      374.27      331.77      8.63 o 
   0 -17   3      323.27      291.04      7.89 o 
   1 -17   3      131.73      123.95      5.69 o 
   5 -17   3      215.94      181.94      6.09 o 
   6 -17   3       29.42       38.33      3.61 o 
  -8 -16   3        1.49        1.27      3.08 o 
  -7 -16   3       40.68       36.35      2.63 o 
  -6 -16   3       57.24       62.01      4.95 o 
  -5 -16   3      165.85      168.16      6.96 o 
  -4 -16   3      237.50      244.08      8.36 o 
  -3 -16   3      332.81      303.95      9.63 o 
  -2 -16   3      846.44      733.78     13.11 o 
  -1 -16   3      124.36      119.33      7.22 o 
   0 -16   3       27.97       28.76      5.35 o 
   1 -16   3      278.78      276.99      8.09 o 
   6 -16   3        7.18        9.50      3.81 o 
   7 -16   3       27.08       23.48      3.28 o 
  -9 -15   3      594.89      607.49      7.49 o 
  -8 -15   3       64.36       84.41      5.22 o 
  -7 -15   3      100.44      100.17      3.86 o 
  -6 -15   3      917.98      859.20     12.51 o 
  -5 -15   3       49.05       50.10      6.09 o 
  -4 -15   3      247.31      234.31      8.76 o 
  -3 -15   3       53.71       46.56      6.56 o 
  -2 -15   3      132.46      119.13      7.56 o 
   0 -15   3      573.46      478.33     10.90 o 
   1 -15   3       90.36       83.28      6.09 o 
   2 -15   3      779.41      759.27     11.91 o 
   7 -15   3       35.02       40.47      4.55 o 
   8 -15   3      195.00      191.64      4.82 o 
  -9 -14   3      500.31      524.82      8.70 o 
  -8 -14   3      732.60      756.19     11.77 o 
  -7 -14   3      547.11      593.62     26.82 o 
  -6 -14   3      220.78      223.75      8.29 o 
  -5 -14   3      220.43      200.20      8.36 o 
  -4 -14   3       22.36       22.74      6.15 o 
   1 -14   3     1011.24     1010.70     14.78 o 
   2 -14   3      105.15      114.78      6.22 o 
   4 -14   3     1051.60     1048.50     14.65 o 
   5 -14   3      136.13      115.99      7.09 o 
   6 -14   3       59.31       66.89      6.76 o 
   7 -14   3      267.66      273.48      5.90 o 
   8 -14   3       23.52       37.54      3.26 o 
 -10 -13   3       76.13       75.92      4.55 o 
  -9 -13   3       72.79       89.43      5.82 o 
  -8 -13   3        4.13        8.90      5.55 o 
  -7 -13   3      149.19      158.06      6.89 o 
  -6 -13   3      251.75      251.71      8.63 o 
  -5 -13   3      323.67      325.82      9.83 o 
   2 -13   3       45.20       38.39      5.28 o 
   3 -13   3      709.33      674.05     11.91 o 
   4 -13   3      111.56      110.50      6.96 o 
   5 -13   3     1208.04     1123.75     16.19 o 
   6 -13   3       42.51       40.54      6.42 o 
   7 -13   3       88.71       79.87      7.56 o 
   8 -13   3       39.77       46.77      4.11 o 
   9 -13   3      117.51      131.52      4.41 o 
 -10 -12   3       28.43       18.66      4.55 o 
  -9 -12   3       30.61       30.10      5.62 o 
  -8 -12   3       98.98       91.59      5.72 o 
  -7 -12   3      474.64      472.04     12.11 o 
  -6 -12   3      541.12      536.32     11.57 o 
  -5 -12   3      577.61      507.09     11.91 o 
  -4 -12   3      145.83      154.11      7.56 o 
  -2 -12   3      559.42      582.54     20.80 o 
   2 -12   3       82.25       77.99     17.79 o 
   3 -12   3      125.99      172.75      7.63 o 
   4 -12   3      552.68      476.05     10.84 o 
   5 -12   3     1331.44     1284.42     17.39 o 
   6 -12   3      357.05      295.52     10.10 o 
   7 -12   3       76.04       83.48      7.69 o 
   8 -12   3       45.05       38.15      4.26 o 
   9 -12   3       45.14       53.73      3.77 o 
  10 -12   3      452.83      427.63      8.63 o 
 -11 -11   3      288.76      299.06      6.82 o 
 -10 -11   3       46.83       50.70      5.55 o 
  -9 -11   3       68.12       72.70      4.81 o 
  -8 -11   3      578.56      589.77      9.15 o 
  -7 -11   3       93.86       82.48      7.56 o 
  -6 -11   3      166.47      193.73      7.09 o 
  -5 -11   3      227.59      204.56      9.46 o 
  -4 -11   3       78.60       77.69      5.55 o 
  -3 -11   3      160.78      165.89      6.12 o 
  -2 -11   3      315.90      278.73     14.11 o 
   1 -11   3      553.90      625.22     18.53 o 
   2 -11   3      859.74      851.17     23.75 o 
   3 -11   3      357.29      388.91     19.46 o 
   4 -11   3      240.41      280.74     16.96 o 
   7 -11   3       27.30       35.18      6.89 o 
   8 -11   3      446.48      414.24      7.62 o 
   9 -11   3      155.79      159.03     10.50 o 
  10 -11   3      401.01      415.99      9.63 o 
  11 -11   3       88.28       58.26      4.35 o 
 -11 -10   3       16.38       26.35      4.68 o 
 -10 -10   3       86.87       80.25      4.68 o 
  -9 -10   3       68.60       84.32      5.59 o 
  -8 -10   3      323.71      296.35      7.17 o 
  -7 -10   3      789.02      739.60     14.11 o 
  -6 -10   3      311.74      285.35      9.36 o 
  -5 -10   3      145.50      140.61     12.31 o 
  -4 -10   3      150.65      166.29      6.32 o 
  -3 -10   3      319.60      288.76     14.85 o 
   0 -10   3      418.99      376.66     13.11 o 
   1 -10   3      340.48      374.38     13.91 o 
   2 -10   3      371.45      462.41     17.12 o 
   3 -10   3      969.34     1086.29     26.56 o 
   4 -10   3      187.93      198.13     14.52 o 
   5 -10   3       26.34       25.55     13.71 o 
   8 -10   3       79.33      122.94      6.82 o 
   9 -10   3       87.47      105.09      5.03 o 
  10 -10   3      508.08      519.00     11.10 o 
  11 -10   3      150.60      137.73      6.09 o 
 -11  -9   3       12.60       11.17      4.82 o 
 -10  -9   3      313.20      288.28      6.62 o 
  -9  -9   3     3659.51     3449.81     20.07 o 
  -8  -9   3      171.84      154.21      6.08 o 
  -7  -9   3      191.18      151.91      8.29 o 
  -6  -9   3      137.73      103.07      8.56 o 
  -5  -9   3      109.33       73.32     11.81 o 
  -4  -9   3      198.40      211.64     13.65 o 
  -3  -9   3      824.78      873.38     22.68 o 
   0  -9   3     3380.89     3205.89     32.84 o 
   1  -9   3      416.12      433.38     14.18 o 
   2  -9   3     1181.21     1073.45     23.55 o 
   3  -9   3     2428.48     2565.16     38.13 o 
   4  -9   3      371.47      355.79     16.52 o 
   5  -9   3       11.31        9.77     12.37 o 
   6  -9   3       16.73        9.03     10.77 o 
   7  -9   3     1237.89     1406.42     18.06 o 
   8  -9   3       84.97       82.60      6.92 o 
   9  -9   3       65.46       51.42      4.21 o 
  10  -9   3      207.17      221.88      5.94 o 
  11  -9   3      392.60      352.78     15.55 o 
 -12  -8   3      454.76      452.24      7.83 o 
 -11  -8   3      624.40      545.97      9.50 o 
 -10  -8   3       97.01      106.10      5.17 o 
  -9  -8   3      518.56      472.69     11.57 o 
  -8  -8   3       30.09       37.98      4.79 o 
  -7  -8   3      387.87      390.87      9.05 o 
  -6  -8   3      754.00      743.01     25.72 o 
  -5  -8   3      104.57      103.28     11.30 o 
  -4  -8   3     3015.12     2911.51     38.93 o 
  -1  -8   3      145.31      126.02      6.35 o 
   0  -8   3       57.27       59.06      5.95 o 
   1  -8   3      308.90      345.55     12.04 o 
   2  -8   3      768.89      750.30     18.60 o 
   3  -8   3     1200.53     1288.50     26.22 o 
   4  -8   3      862.27      783.81     22.14 o 
   5  -8   3      225.04      263.55     14.18 o 
   6  -8   3      530.15      573.38     21.74 o 
   7  -8   3     1659.83     1544.48     33.85 o 
   8  -8   3      115.20      128.30      5.28 o 
   9  -8   3       10.92       14.12      3.88 o 
  10  -8   3       32.42       30.44      4.48 o 
  11  -8   3      116.42      130.41      4.75 o 
  12  -8   3      283.21      279.49      4.35 o 
 -12  -7   3       21.96        4.28      5.08 o 
 -11  -7   3      121.83      132.25      4.17 o 
 -10  -7   3      113.62      120.41      4.42 o 
  -9  -7   3      150.94      166.90      4.89 o 
  -8  -7   3      176.91      211.43      4.88 o 
  -7  -7   3     1071.27     1082.17     13.35 o 
  -6  -7   3      117.18      238.93     13.04 o 
  -5  -7   3      536.58      777.79     20.94 o 
  -4  -7   3      151.56      124.01     10.03 o 
  -1  -7   3      265.64      270.44      7.89 o 
   0  -7   3      170.61      246.22      9.03 o 
   1  -7   3     2450.27     2045.89     25.48 o 
   2  -7   3      120.62      111.04      9.23 o 
   3  -7   3     2709.05     2761.74     35.45 o 
   4  -7   3       69.75       70.97      8.90 o 
   5  -7   3     3281.28     3244.76     43.08 o 
   6  -7   3      590.70      486.02     19.20 o 
   7  -7   3      556.21      580.00     14.78 o 
   8  -7   3     4338.04     4411.51     33.18 o 
   9  -7   3      169.72      156.99      8.90 o 
  10  -7   3      177.31      163.21      8.49 o 
  11  -7   3      104.93      131.84      5.13 o 
  12  -7   3      530.13      524.82      6.76 o 
 -13  -6   3       28.22       23.61      4.15 o 
 -12  -6   3       14.39        8.96      5.82 o 
 -11  -6   3       62.80       74.34      5.01 o 
 -10  -6   3      219.38      203.75      5.18 o 
  -9  -6   3      387.03      372.53      6.32 o 
  -8  -6   3     1513.64     1539.97     11.87 o 
  -7  -6   3      450.14      463.48     10.57 o 
  -6  -6   3      720.06      801.07     20.94 o 
  -5  -6   3     1039.59     1053.85     22.81 o 
  -4  -6   3      308.70      358.53     13.44 o 
  -2  -6   3     5069.77     5628.84     21.94 o 
  -1  -6   3      445.94      419.33      8.43 o 
   0  -6   3     2479.28     2534.79     23.14 o 
   1  -6   3      209.67      190.90      8.56 o 
   2  -6   3     2983.07     2675.93     29.97 o 
   3  -6   3      251.83      434.18     14.72 o 
   4  -6   3      305.66      343.81     14.58 o 
   5  -6   3     3094.32     2935.12     39.46 o 
   6  -6   3       87.93       71.24     11.77 o 
   7  -6   3      674.70      715.19     22.74 o 
   8  -6   3      539.80      547.36     21.07 o 
   9  -6   3      272.50      266.56     10.64 o 
  10  -6   3      159.20      143.95      8.70 o 
  11  -6   3       83.88       83.47      4.95 o 
  12  -6   3       73.89       88.15      5.62 o 
 -13  -5   3       77.53       52.37      5.28 o 
 -12  -5   3      661.69      651.24     12.91 o 
 -10  -5   3       16.49       25.30      4.62 o 
  -9  -5   3        0.59        5.96      3.37 o 
  -8  -5   3     1950.81     2039.32     26.26 o 
  -7  -5   3      107.82      100.74     10.57 o 
  -6  -5   3      646.28      635.92     17.86 o 
  -5  -5   3      210.69      238.06     11.77 o 
  -2  -5   3      413.95      412.71      4.82 o 
  -1  -5   3     5250.18     4902.42     24.35 o 
   1  -5   3     9228.85     7723.69     41.54 o 
   2  -5   3      805.29     1028.76     17.73 o 
   3  -5   3     3135.78     3365.16     34.25 o 
   6  -5   3      374.72      347.22     15.18 o 
   7  -5   3     2605.48     2805.43     46.49 o 
   8  -5   3     1284.45     1466.56     16.84 o 
   9  -5   3      628.37      587.09     14.18 o 
  10  -5   3       13.44       10.23      6.76 o 
  11  -5   3        7.10       12.91      6.62 o 
  12  -5   3      288.98      282.41      9.03 o 
  13  -5   3      138.78      117.66      5.15 o 
 -13  -4   3       58.47       47.42      5.69 o 
 -12  -4   3       95.20       88.63      7.96 o 
 -11  -4   3       79.37       72.78      7.56 o 
 -10  -4   3      561.17      516.07     13.18 o 
  -9  -4   3       22.12       20.02      4.40 o 
  -8  -4   3      689.86      798.42     10.30 o 
  -7  -4   3      420.12      522.61     16.39 o 
  -6  -4   3     1620.19     1616.46     26.02 o 
  -5  -4   3     5143.68     5997.07     46.35 o 
  -3  -4   3       52.68       78.13      3.88 o 
  -2  -4   3     1637.23     1818.06     12.84 o 
   0  -4   3     3948.13     3975.86     23.55 o 
   1  -4   3     6493.69     6087.04     33.78 o 
   2  -4   3     2912.73     2292.85     24.01 o 
   5  -4   3      333.79      303.81     13.38 o 
   6  -4   3      821.62      854.45     21.67 o 
   7  -4   3      278.09      259.26     14.65 o 
   8  -4   3      631.71      702.47     12.19 o 
   9  -4   3      238.62      244.15     10.57 o 
  10  -4   3      692.81      672.18     15.25 o 
  11  -4   3      623.61      610.17     13.98 o 
  12  -4   3       10.54       10.57      6.09 o 
  13  -4   3       22.37       25.49      4.55 o 
 -13  -3   3       30.78       36.59      6.22 o 
 -12  -3   3      330.27      283.14     10.43 o 
 -10  -3   3     1245.89     1189.51     13.04 o 
  -9  -3   3      215.42      197.63      6.34 o 
  -8  -3   3      557.80      565.81      9.26 o 
  -7  -3   3     2922.52     3210.84     36.52 o 
  -6  -3   3     2430.22     2868.77     32.37 o 
  -5  -3   3     1308.02     1327.03     19.26 o 
  -4  -3   3    13351.76    14036.48     52.91 o 
  -1  -3   3    19353.57    19998.64     34.85 o 
   0  -3   3     4464.00     4270.78     21.47 o 
   1  -3   3     1296.57     1363.48     14.78 o 
   2  -3   3     6503.81     6400.68     36.59 o 
   5  -3   3      664.53      690.44     17.73 o 
   6  -3   3      310.75      508.09     17.19 o 
   7  -3   3      475.36      524.08     17.32 o 
   8  -3   3     1723.16     1863.81     26.19 o 
  10  -3   3       61.37       65.75      8.29 o 
  11  -3   3     2005.59     1842.88     23.01 o 
  12  -3   3      205.14      211.30      9.03 o 
  13  -3   3      167.67      144.15      6.35 o 
 -13  -2   3      472.20      404.21     10.43 o 
 -12  -2   3       16.71       17.53      7.16 o 
 -11  -2   3      107.25      108.36      8.96 o 
  -9  -2   3      744.36      763.56     23.38 o 
  -8  -2   3      422.28      419.22     14.05 o 
  -7  -2   3     1759.72     2366.13     21.87 o 
  -6  -2   3     1639.36     1690.66     17.09 o 
  -5  -2   3      770.91      901.03     11.56 o 
  -4  -2   3      294.77      242.94      7.29 o 
  -1  -2   3     3776.87     4177.47     13.98 o 
   0  -2   3      340.98      345.35      5.75 o 
   2  -2   3     1423.28     1302.08     15.52 o 
   6  -2   3     3140.89     3562.28     37.99 o 
   7  -2   3     2100.52     2410.31     33.31 o 
   8  -2   3      284.89      298.25      8.19 o 
   9  -2   3       22.15       10.57      6.49 o 
  10  -2   3      397.82      450.77     13.38 o 
  11  -2   3     1092.78     1055.72     18.19 o 
  12  -2   3      444.26      404.28     11.24 o 
  13  -2   3      624.19      558.80      9.97 o 
 -13  -1   3       78.63       63.68      6.82 o 
 -12  -1   3      516.94      507.02     12.98 o 
 -11  -1   3      231.60      214.98     10.77 o 
 -10  -1   3     5221.95     4920.28     37.46 o 
  -9  -1   3      584.21      651.83     17.34 o 
  -8  -1   3     2847.74     3363.62     43.75 o 
  -7  -1   3     2074.98     2409.17     34.05 o 
  -6  -1   3     6018.16     7428.15    226.09 o 
  -5  -1   3     1161.34     1142.43     30.10 o 
  -4  -1   3      861.57     1284.79     41.24 o 
  -1  -1   3     7217.74     6540.36     35.79 o 
   0  -1   3     1787.93     1525.15      9.63 o 
   2  -1   3     4344.35     4697.20     26.82 o 
   4  -1   3     2879.26     2936.33     27.49 o 
   6  -1   3     1819.77     1732.24     25.55 o 
   7  -1   3     1140.87     1179.67     23.14 o 
   8  -1   3       15.72       28.96      5.82 o 
   9  -1   3       24.73       21.47      6.42 o 
  10  -1   3      544.68      574.18     14.78 o 
  11  -1   3      177.79      234.58     11.10 o 
  12  -1   3       91.27       91.91      7.83 o 
  13  -1   3       71.85       57.99      5.35 o 
 -13   0   3        3.65       -6.15      6.15 o 
 -12   0   3      206.76      170.10      9.70 o 
 -11   0   3     4463.14     3934.99     33.51 o 
 -10   0   3      247.00      238.86     11.10 o 
  -9   0   3     1854.42     1889.99     19.20 o 
  -8   0   3      838.97     1031.24     25.48 o 
  -7   0   3     6099.21     6896.27     57.06 o 
  -6   0   3      325.10      346.29     13.78 o 
  -5   0   3      138.18      110.38      5.95 o 
  -4   0   3      369.65      346.23     21.10 o 
  -3   0   3    25496.81    22363.99     27.09 o 
  -2   0   3     1297.11     1398.97     14.18 o 
  -1   0   3    11769.74    10287.31     29.10 o 
   0   0   3     1836.07     1403.08     10.17 o 
   1   0   3     2930.16     2296.86     15.25 o 
   2   0   3     2481.63     2468.70     18.60 o 
   3   0   3     1317.32     1163.70     19.10 o 
   4   0   3        1.24       16.14      2.28 o 
   5   0   3     2372.45     2537.16    109.70 o 
   6   0   3     1519.87     1428.23     22.47 o 
   7   0   3     2948.96     3569.97     36.86 o 
   8   0   3      696.34      690.90     14.25 o 
   9   0   3      151.91      151.30      8.70 o 
  10   0   3        3.76        1.40      6.82 o 
  11   0   3      454.26      439.60     12.71 o 
  12   0   3      762.14      709.03     13.71 o 
  13   0   3       64.43       43.01      5.22 o 
 -13   1   3       60.14       53.85      6.42 o 
 -12   1   3      498.46      469.43     12.78 o 
 -11   1   3      247.56      256.52     11.17 o 
 -10   1   3     5235.53     4823.15     37.32 o 
  -9   1   3      587.68      671.70     13.67 o 
  -8   1   3     2851.69     3276.86     44.21 o 
  -7   1   3     2171.04     2490.17     35.45 o 
  -4   1   3      733.65     1130.98     49.60 o 
  -3   1   3     3757.19     3677.32     32.84 o 
  -2   1   3     9284.58    10032.83     20.91 o 
   0   1   3     1782.16     1490.91     11.77 o 
   1   1   3    13296.38    13154.18     46.96 o 
   2   1   3     4582.40     4536.06     24.08 o 
   3   1   3      851.06      845.30     23.78 o 
   4   1   3     2634.74     2799.58     64.24 o 
   5   1   3     5678.90     5947.62     55.95 o 
   6   1   3     1751.47     1725.29     22.88 o 
   8   1   3       27.47       26.51      4.48 o 
   9   1   3       12.15       17.36      4.09 o 
  10   1   3      562.02      543.55     13.85 o 
  11   1   3      202.71      156.86      9.23 o 
  12   1   3       75.02       70.97      7.16 o 
  13   1   3       72.16       51.17      4.95 o 
 -13   2   3      458.62      397.19      9.57 o 
 -12   2   3       11.11        3.28      6.96 o 
 -11   2   3      105.34      107.83      5.64 o 
 -10   2   3      527.30      539.60     10.17 o 
  -9   2   3      755.47      799.70      9.66 o 
  -5   2   3      811.68      869.37     18.33 o 
  -3   2   3     1459.16     1141.54     34.65 o 
  -2   2   3      164.95      156.72      4.75 o 
  -1   2   3     4202.10     4373.92     22.68 o 
   0   2   3      378.98      348.90      7.02 o 
   1   2   3     1032.17     1059.81      8.28 o 
   2   2   3     1258.35     1301.47     13.85 o 
   3   2   3     3308.16     3195.18     44.92 o 
   4   2   3     4530.35     4527.99     48.19 o 
   5   2   3     3534.48     3530.01     22.85 o 
   6   2   3     3078.66     3504.15     30.84 o 
   8   2   3      287.42      295.99     18.80 o 
   9   2   3       22.80        9.83      5.82 o 
  10   2   3      375.75      433.85     12.17 o 
  11   2   3     1190.12     1148.03     17.66 o 
  12   2   3      455.56      419.40     10.10 o 
  13   2   3      569.66      485.75      7.83 o 
 -13   3   3       38.97       46.76      5.48 o 
 -12   3   3      304.22      291.02      8.19 o 
 -11   3   3      707.71      690.17     14.62 o 
 -10   3   3     1258.08     1299.88     13.36 o 
  -9   3   3      214.79      190.71      8.29 o 
  -8   3   3      524.54      567.07     19.40 o 
  -7   3   3     2962.58     3345.96     42.61 o 
  -6   3   3     2553.96     2766.63     35.38 o 
  -5   3   3     1402.19     1364.75     23.01 o 
  -4   3   3    13206.19    14129.13     40.20 o 
  -3   3   3    25706.22    24832.46     53.74 o 
  -2   3   3    35985.38    36214.38    211.57 o 
  -1   3   3    18987.94    19800.71     56.45 o 
   0   3   3     4481.93     4337.94     27.29 o 
   1   3   3     1329.20     1370.24     15.85 o 
   2   3   3     6591.86     6547.04     34.72 o 
   3   3   3     2628.15     2314.43     15.92 o 
   4   3   3    13484.54    13991.23     36.54 o 
   5   3   3      679.24      819.60     27.56 o 
   6   3   3      309.09      453.98     17.39 o 
   8   3   3     1724.20     1848.32     32.84 o 
   9   3   3      312.48      341.63      7.78 o 
  10   3   3       40.69       67.16      7.16 o 
  11   3   3     1914.84     1969.57     21.40 o 
  12   3   3      208.29      228.43      7.76 o 
 -12   4   3      104.77      104.26      4.87 o 
 -11   4   3       92.53       85.29      7.09 o 
 -10   4   3      563.96      535.05     12.51 o 
  -9   4   3        7.04       11.04      4.47 o 
  -8   4   3      692.73      755.84      9.23 o 
  -7   4   3      389.42      468.03     17.93 o 
  -6   4   3     1608.28     1568.16     27.69 o 
  -5   4   3     5216.99     5636.73     46.22 o 
  -4   4   3      925.00      975.29      8.16 o 
  -3   4   3       66.41       77.32      4.07 o 
  -2   4   3     1779.45     1875.59     20.00 o 
  -1   4   3     1947.84     2078.46     32.11 o 
   0   4   3     3803.66     3629.44     28.63 o 
   1   4   3     6382.82     5651.92     36.12 o 
   2   4   3     2876.99     2269.44     23.28 o 
   3   4   3     2847.64     2823.38     32.58 o 
   4   4   3     3278.42     3486.46     36.96 o 
   5   4   3      289.81      277.46      9.43 o 
   6   4   3      723.94      681.67     20.87 o 
   8   4   3      697.41      712.71     14.25 o 
   9   4   3      238.54      256.12     10.37 o 
 -12   5   3      618.63      659.27     11.71 o 
 -11   5   3      405.64      404.71     12.34 o 
 -10   5   3       14.67       26.17      8.39 o 
  -9   5   3        0.76        5.41      4.51 o 
  -8   5   3     1993.74     1985.10     19.05 o 
  -7   5   3       83.92       79.67     11.37 o 
  -6   5   3      627.93      652.78     19.20 o 
  -5   5   3      175.27      194.18     11.24 o 
  -4   5   3     1236.15     1226.40     13.31 o 
  -3   5   3     2343.84     2399.23     17.71 o 
  -2   5   3      445.20      414.98      9.43 o 
  -1   5   3     5341.32     4859.14     37.06 o 
   0   5   3      102.82       83.13      3.22 o 
   1   5   3     8456.07     7541.09     46.96 o 
   2   5   3      906.21     1132.98     18.73 o 
   3   5   3     3044.74     3470.71     31.97 o 
   4   5   3     4193.26     4624.36     27.47 o 
   5   5   3     1223.68     1400.81     41.30 o 
   7   5   3     2590.00     2764.22     25.35 o 
   9   5   3      515.13      519.13     13.71 o 
 -12   6   3       14.19       23.08      5.42 o 
 -11   6   3       60.54       63.55      7.09 o 
 -10   6   3      247.65      220.94      9.30 o 
  -9   6   3      346.71      347.02     11.51 o 
  -8   6   3     1582.32     1565.02     20.07 o 
  -7   6   3      432.87      436.35     12.01 o 
  -6   6   3      755.59      828.23     22.61 o 
  -5   6   3     1030.58     1020.00     21.61 o 
  -4   6   3      288.60      330.74     10.68 o 
  -3   6   3      532.25      575.40     44.52 o 
  -2   6   3     5205.78     5579.07     33.71 o 
  -1   6   3      403.29      433.58     13.51 o 
   0   6   3     2570.14     2600.01     31.10 o 
   1   6   3      171.19      228.23     11.24 o 
   2   6   3     3166.82     2948.77     32.98 o 
   3   6   3      243.38      357.19     12.91 o 
   4   6   3      306.93      389.63     12.91 o 
   5   6   3     3360.11     3559.54     35.45 o 
   7   6   3      692.42      706.09     14.05 o 
   8   6   3      617.71      585.69     13.85 o 
   9   6   3      270.66      264.62     10.84 o 
 -12   7   3       11.81        4.68      5.08 o 
 -10   7   3       95.85       96.72      8.09 o 
  -9   7   3      155.08      150.57      9.16 o 
  -8   7   3      200.57      189.82      8.08 o 
  -7   7   3     1187.12     1242.17     14.97 o 
  -6   7   3      116.22      141.61     12.37 o 
  -4   7   3      216.64      155.32      9.83 o 
  -3   7   3      454.05      462.37      9.54 o 
  -2   7   3     4402.22     4922.16    102.78 o 
  -1   7   3      282.74      262.02      9.80 o 
   0   7   3      135.92      219.00     11.97 o 
   1   7   3     2613.17     2239.20     31.97 o 
   2   7   3       86.94      116.46     10.03 o 
   3   7   3     2865.19     2766.76     34.72 o 
   4   7   3       39.56       33.71      7.83 o 
   5   7   3     3213.05     3458.67     38.66 o 
   7   7   3      514.36      536.59     12.71 o 
   8   7   3     4476.39     4321.48     34.52 o 
   9   7   3      195.79      205.35      9.90 o 
 -10   8   3      101.61      118.53      8.56 o 
  -8   8   3       24.30       21.00      7.42 o 
  -7   8   3      385.71      406.74     13.11 o 
  -6   8   3      674.41      718.67     14.38 o 
  -5   8   3       99.87       92.84     10.17 o 
  -4   8   3     2758.50     3001.61     33.78 o 
  -3   8   3      192.95      233.31      7.66 o 
  -2   8   3       50.16       42.52      4.43 o 
  -1   8   3       66.26       69.16      9.70 o 
   0   8   3       44.64       63.55      9.97 o 
   1   8   3      299.44      421.00     16.45 o 
   2   8   3      807.64      789.57     21.67 o 
   3   8   3     1230.57     1295.32     26.56 o 
   4   8   3      839.16      772.31     21.20 o 
   6   8   3      506.89      569.16     12.37 o 
   7   8   3     1614.25     1609.03     20.87 o 
   8   8   3      102.98      112.64      8.43 o 
   9   8   3       12.38        8.90      6.76 o 
 -11   9   3       14.69       17.19      5.82 o 
 -10   9   3      288.58      269.83     10.10 o 
  -9   9   3     3663.84     3495.66     29.30 o 
  -8   9   3      146.04      150.77      8.96 o 
  -7   9   3      172.92      150.05      7.17 o 
  -6   9   3      151.21      130.31      7.12 o 
  -3   9   3      765.99      872.18     23.21 o 
  -2   9   3      633.50      617.46     21.20 o 
  -1   9   3      921.31      898.66     25.48 o 
   0   9   3     3185.35     2845.42     42.88 o 
   1   9   3      415.63      424.75     18.73 o 
   2   9   3     1110.14     1018.40     26.35 o 
   3   9   3     2438.69     2481.08     39.26 o 
   4   9   3      389.27      372.98     16.05 o 
   5   9   3       10.24       17.51      3.53 o 
   6   9   3        9.21       11.75      5.82 o 
   7   9   3     1281.17     1301.01     19.00 o 
   8   9   3       87.96       86.89      7.83 o 
 -11  10   3       11.32       15.92      5.22 o 
  -7  10   3      723.06      671.97     13.58 o 
  -6  10   3      315.50      294.58      9.63 o 
  -5  10   3      143.20      135.38      7.02 o 
  -2  10   3        7.78       -3.28     12.37 o 
  -1  10   3      251.40      215.25     15.25 o 
   0  10   3      358.62      304.68     17.59 o 
   1  10   3      358.00      426.42     19.80 o 
   2  10   3      434.65      473.51     20.13 o 
   3  10   3      951.85      948.70     27.36 o 
   4  10   3      230.57      184.62     14.92 o 
   5  10   3       26.44       34.93     10.87 o 
   6  10   3      363.91      315.23      6.82 o 
   7  10   3     1377.70     1393.58     19.40 o 
 -10  11   3       45.92       38.93      5.82 o 
  -9  11   3       69.84       65.55      6.76 o 
  -8  11   3      574.41      589.57     12.78 o 
  -7  11   3       67.93       62.61      6.35 o 
  -5  11   3      246.03      244.34      6.35 o 
  -4  11   3       79.57       90.64      5.48 o 
  -2  11   3      362.84      359.93      8.56 o 
  -1  11   3      294.73      330.57     18.73 o 
   0  11   3     2227.58     2424.62     45.82 o 
   1  11   3      669.09      660.07     25.08 o 
   2  11   3      832.66      844.48     11.71 o 
   3  11   3      376.26      401.49      9.45 o 
   4  11   3      298.03      319.91      8.73 o 
   5  11   3      917.12      870.58     32.31 o 
   6  11   3      505.52      456.08     14.55 o 
   7  11   3       28.37       30.90      5.02 o 
  -9  12   3       21.41       18.06      5.35 o 
  -7  12   3      452.93      487.76     11.37 o 
  -6  12   3      551.32      539.80     11.57 o 
  -5  12   3      575.50      536.32      9.83 o 
  -4  12   3      163.11      189.83      6.89 o 
  -3  12   3      208.98      184.08      4.74 o 
  -2  12   3      618.13      615.84     17.83 o 
  -1  12   3      400.98      389.15     11.10 o 
   0  12   3      816.11      719.31      8.35 o 
   1  12   3      177.80      192.09      7.34 o 
   2  12   3       61.41       72.63     12.81 o 
   4  12   3      514.11      418.86     11.04 o 
   5  12   3     1262.03     1164.35     16.52 o 
   6  12   3      417.52      335.39      9.30 o 
   7  12   3       72.29       72.44      5.28 o 
  -8  13   3        8.44        6.15      4.62 o 
  -7  13   3      158.07      160.80      7.49 o 
  -5  13   3      334.50      334.18      8.09 o 
  -4  13   3       98.01      108.09      6.02 o 
  -3  13   3      102.95       83.94      5.45 o 
  -2  13   3       62.76       49.19      9.00 o 
  -1  13   3     1321.22     1310.18     11.45 o 
   0  13   3      118.50      109.10      6.62 o 
   1  13   3     1531.90     1340.50     11.86 o 
   2  13   3       31.42       25.82      5.75 o 
   3  13   3      764.42      621.47     12.78 o 
   4  13   3      125.46      125.82      7.36 o 
   5  13   3     1218.12     1103.28     15.65 o 
   6  13   3       55.02       51.10      5.48 o 
   7  13   3       60.03       61.34      4.68 o 
  -6  14   3      198.54      225.35      5.89 o 
  -5  14   3      232.60      223.01      6.69 o 
  -4  14   3       18.77       14.65      4.55 o 
  -3  14   3      463.61      441.78     15.42 o 
  -2  14   3      252.17      223.94      6.29 o 
  -1  14   3      290.37      260.26      5.91 o 
   0  14   3      195.04      203.29      5.64 o 
   1  14   3      996.71     1015.79     15.52 o 
   2  14   3       88.78       79.53      6.89 o 
   3  14   3      363.57      302.68      9.63 o 
   4  14   3     1016.50      928.76     14.52 o 
   5  14   3      142.36      109.16      6.82 o 
   6  14   3       81.28       81.87      5.42 o 
   7  14   3      239.53      250.77      6.15 o 
  -5  15   3       30.29       32.17      4.08 o 
  -4  15   3      231.08      230.03      7.09 o 
  -3  15   3       43.36       37.86      4.95 o 
  -2  15   3      135.24      127.21      4.53 o 
  -1  15   3      214.84      209.89      5.49 o 
   0  15   3      563.81      451.37     10.57 o 
   1  15   3       87.52       86.35      6.35 o 
   2  15   3      827.81      755.52     13.44 o 
   3  15   3       26.49       38.46      6.02 o 
   4  15   3     2256.48     2054.18     19.67 o 
   5  15   3       63.12       62.61      5.28 o 
   6  15   3       95.72       92.58      5.08 o 
   7  15   3       33.43       39.46      3.14 o 
  -1  16   3      140.70      146.69      6.49 o 
   0  16   3       18.48       10.23      5.08 o 
   1  16   3      285.91      286.02      8.70 o 
   2  16   3       72.94       68.63      6.49 o 
   3  16   3      234.62      253.51      8.16 o 
   4  16   3      249.72      237.79      7.49 o 
   5  16   3      181.30      192.37      6.15 o 
   6  16   3       12.24       15.79      3.14 o 
   0  17   3      319.04      305.69      7.76 o 
   1  17   3       87.88       87.29      5.82 o 
   2  17   3      491.68      491.44      9.50 o 
   3  17   3      109.83      123.81      5.75 o 
   4  17   3      144.99      124.15      5.22 o 
   5  17   3      209.04      187.29      5.08 o 
   2  18   3      100.24       85.08      4.82 o 
   3  18   3       12.31       16.39      3.55 o 
  -3 -19   4        3.87        7.42      2.74 o 
  -2 -19   4       99.15       93.78      3.75 o 
  -1 -19   4      142.70      139.60      4.08 o 
   0 -19   4       70.22       56.59      3.28 o 
   1 -19   4      325.34      328.50      5.89 o 
   2 -19   4      238.45      252.17      5.42 o 
  -5 -18   4       24.54       25.23      2.22 o 
  -4 -18   4      135.50      145.62      5.15 o 
  -3 -18   4        8.18        7.42      4.01 o 
  -2 -18   4      217.44      208.63      6.35 o 
  -1 -18   4       88.64       86.04      8.46 o 
   0 -18   4      278.42      284.55      6.42 o 
   3 -18   4        0.53        1.20      3.81 o 
   4 -18   4       11.94       10.64      3.61 o 
  -6 -17   4      118.39      115.03      3.25 o 
  -5 -17   4      104.28      115.32      5.28 o 
  -4 -17   4       14.73       11.77      4.48 o 
  -3 -17   4       49.73       44.28      5.22 o 
  -2 -17   4       31.12       22.68      4.88 o 
  -1 -17   4      199.52      192.11      7.09 o 
   0 -17   4      575.94      573.04      9.97 o 
   1 -17   4      149.36      131.71      5.55 o 
   5 -17   4       79.29       96.12      5.02 o 
  -8 -16   4       58.09       63.75      3.61 o 
  -7 -16   4       82.76       80.91      4.65 o 
  -6 -16   4      110.60      114.78      3.97 o 
  -5 -16   4       79.18       69.43      5.75 o 
  -4 -16   4       15.28       12.98      5.28 o 
  -3 -16   4      366.20      325.15      9.70 o 
  -2 -16   4      147.74      154.98      7.69 o 
  -1 -16   4      857.81      802.68     13.18 o 
   0 -16   4     1027.40      889.03     13.38 o 
   1 -16   4      352.85      328.09      8.56 o 
   6 -16   4      127.88      126.89      5.22 o 
  -8 -15   4      469.69      473.25      8.43 o 
  -7 -15   4       83.20       88.26      3.78 o 
  -6 -15   4       83.87       61.61      5.62 o 
  -5 -15   4      249.27      246.82      8.43 o 
  -4 -15   4      863.58      794.25     13.71 o 
  -3 -15   4      103.81       93.24      7.09 o 
  -2 -15   4       31.03       23.55      5.62 o 
  -1 -15   4      165.51      152.84      7.76 o 
   0 -15   4      260.61      251.64      8.76 o 
   1 -15   4      101.47      113.11      6.29 o 
   5 -15   4      309.93      258.73      7.83 o 
   6 -15   4       13.12       15.38      4.82 o 
   7 -15   4       32.11       20.20      3.75 o 
  -9 -14   4      241.03      234.72      6.49 o 
  -8 -14   4      254.82      259.87      7.96 o 
  -7 -14   4       47.07       41.17      3.71 o 
  -6 -14   4        5.90        0.40      5.08 o 
  -5 -14   4      670.77      610.37     12.24 o 
  -4 -14   4       29.00       40.87      6.22 o 
  -3 -14   4        6.22        8.83      5.89 o 
  -2 -14   4      175.54      162.34      8.36 o 
  -1 -14   4      386.04      388.23     10.70 o 
   0 -14   4      539.20      466.29     11.04 o 
   1 -14   4      340.64      322.81      9.23 o 
   2 -14   4      145.03      161.34      6.89 o 
   4 -14   4      381.46      443.08     10.23 o 
   5 -14   4      285.38      273.78      8.70 o 
   6 -14   4      217.26      221.61      8.43 o 
   7 -14   4      273.97      270.50      7.36 o 
   8 -14   4      130.18      126.50      7.12 o 
 -10 -13   4      147.92      137.19      5.22 o 
  -9 -13   4       17.44       18.60      5.02 o 
  -8 -13   4        8.23        8.09      5.62 o 
  -7 -13   4      853.00      874.65     12.78 o 
  -6 -13   4      187.66      147.43      7.36 o 
  -5 -13   4      403.46      386.56     10.64 o 
  -4 -13   4       53.30       46.29      6.35 o 
   1 -13   4      268.19      233.58      8.56 o 
   2 -13   4      352.94      386.56      9.43 o 
   4 -13   4      808.50      812.44     13.58 o 
   5 -13   4      377.53      351.91     10.10 o 
   6 -13   4      287.38      275.92      9.50 o 
   7 -13   4       10.82       15.12      6.15 o 
   8 -13   4      217.99      229.23      5.26 o 
   9 -13   4       14.96       17.46      5.15 o 
 -10 -12   4      515.80      519.20      9.36 o 
  -9 -12   4      104.91      122.07      6.89 o 
  -8 -12   4       43.82       47.09      6.56 o 
  -7 -12   4       75.51       98.37      8.53 o 
  -6 -12   4      302.90      322.24      7.06 o 
  -5 -12   4      729.09      695.01     12.91 o 
  -3 -12   4      193.74      188.09     13.91 o 
   3 -12   4       84.14       75.20      5.29 o 
   4 -12   4      190.31      183.68      7.96 o 
   5 -12   4      260.70      277.66      9.57 o 
   6 -12   4      285.95      326.56     10.57 o 
   7 -12   4      679.29      660.34     13.65 o 
   8 -12   4      106.08       97.83      4.64 o 
   9 -12   4      168.32      171.51      7.83 o 
  10 -12   4       10.13       10.84      4.55 o 
 -11 -11   4      124.65      133.04      5.42 o 
 -10 -11   4       51.22       59.06      5.95 o 
  -9 -11   4      132.20      128.63      7.63 o 
  -8 -11   4       77.07       57.20      5.06 o 
  -7 -11   4       35.95       31.37      6.89 o 
  -6 -11   4      827.73      762.41     13.24 o 
  -5 -11   4      733.56      770.97     13.38 o 
  -4 -11   4      234.57      214.08      7.12 o 
  -3 -11   4     1742.67     1654.87     23.71 o 
   3 -11   4      193.30      173.98     12.37 o 
   4 -11   4      472.04      499.47     21.20 o 
   7 -11   4      232.66      212.91      9.90 o 
   8 -11   4      756.13      747.29     32.61 o 
   9 -11   4      360.73      399.60     10.70 o 
  10 -11   4      712.33      706.02     11.44 o 
  11 -11   4       13.36        3.68      3.48 o 
 -11 -10   4       48.08       54.31      5.15 o 
 -10 -10   4      105.58      105.55      6.96 o 
  -9 -10   4      394.95      388.26      7.68 o 
  -8 -10   4     1157.41     1060.47     11.78 o 
  -7 -10   4       62.45       48.29      6.76 o 
  -6 -10   4     1139.87     1236.46     16.05 o 
  -5 -10   4      359.27      331.03      8.29 o 
  -4 -10   4      414.28      450.89      9.05 o 
  -3 -10   4      414.06      348.50     16.32 o 
   1 -10   4      879.56      818.86     19.87 o 
   2 -10   4     1544.10     1485.29     28.76 o 
   3 -10   4      381.69      361.81     16.59 o 
   8 -10   4      448.45      462.28     10.30 o 
   9 -10   4      229.39      217.45      6.11 o 
  10 -10   4       29.67       34.21      3.74 o 
  11 -10   4      527.75      530.44      8.83 o 
 -11  -9   4       46.00       35.25      5.69 o 
 -10  -9   4       76.81       81.90      4.79 o 
  -9  -9   4      280.15      258.18      6.92 o 
  -8  -9   4      777.70      724.05     21.34 o 
  -7  -9   4       41.86       39.60      6.29 o 
  -6  -9   4      657.53      584.91     10.90 o 
  -5  -9   4     2414.50     2260.99     18.48 o 
  -4  -9   4      505.49      526.69     18.60 o 
   0  -9   4     1022.45     1158.00     20.40 o 
   1  -9   4     1429.27     1621.14     26.35 o 
   2  -9   4      828.76     1011.04     22.68 o 
   3  -9   4      226.58      219.67     12.91 o 
   4  -9   4     1549.69     1521.54     31.57 o 
   5  -9   4      161.56      168.63     13.38 o 
   7  -9   4      184.87      190.50      8.36 o 
   8  -9   4       42.25       41.95     14.65 o 
   9  -9   4       82.59       98.19      7.09 o 
  10  -9   4      106.53      101.13      4.92 o 
  11  -9   4      150.95      142.35      4.30 o 
 -12  -8   4      159.74      176.52      5.55 o 
 -11  -8   4      126.67      125.89      4.98 o 
 -10  -8   4        2.16        6.04      3.66 o 
  -9  -8   4      782.30      717.75     10.00 o 
  -8  -8   4     6949.66     6792.05     38.80 o 
  -7  -8   4       81.62       62.18     19.87 o 
  -6  -8   4      363.48      364.28      9.77 o 
  -5  -8   4      212.34      241.34     12.91 o 
  -4  -8   4       48.30       49.30      9.16 o 
   0  -8   4      397.46      409.77     11.91 o 
   1  -8   4       59.18       52.71      6.49 o 
   2  -8   4     1082.58     1131.24     22.74 o 
   3  -8   4     1953.16     2048.97     32.37 o 
   4  -8   4      330.08      487.23     17.86 o 
   5  -8   4     1118.16      990.24     26.69 o 
   6  -8   4      156.88      193.78      7.69 o 
   7  -8   4      394.17      420.60     11.24 o 
   8  -8   4      589.52      691.57     14.18 o 
   9  -8   4       25.45       31.97      6.42 o 
  10  -8   4      498.17      512.51     11.64 o 
  11  -8   4       95.62      106.19      4.46 o 
  12  -8   4      263.80      237.93      5.62 o 
 -12  -7   4      149.38      112.58      6.09 o 
 -11  -7   4      350.73      351.41      7.17 o 
 -10  -7   4      178.28      168.25      5.49 o 
  -9  -7   4      492.18      473.34      8.45 o 
  -8  -7   4      769.16      786.30     17.73 o 
  -7  -7   4     1228.90     1203.44     15.08 o 
  -6  -7   4      751.87      688.16     20.60 o 
  -5  -7   4      665.22      679.80     19.93 o 
   0  -7   4     1184.15     1087.56     16.99 o 
   1  -7   4     1137.26     1089.43     18.93 o 
   2  -7   4     1582.14     1360.54     23.68 o 
   3  -7   4      936.67      952.84     21.54 o 
   4  -7   4      150.48      194.92     12.24 o 
   5  -7   4      196.79      144.75     12.44 o 
   6  -7   4       47.23       43.55     10.50 o 
   7  -7   4      667.02      664.01     11.71 o 
   8  -7   4      787.48      793.45     15.38 o 
   9  -7   4      262.34      232.38     10.17 o 
  10  -7   4       64.78       75.32      7.16 o 
  11  -7   4       47.85       47.02      4.30 o 
  12  -7   4       50.93       49.88      3.30 o 
 -13  -6   4        7.87        8.09      3.88 o 
 -12  -6   4       62.67       55.79      6.22 o 
 -11  -6   4       42.92       40.57      6.92 o 
 -10  -6   4      222.29      248.95      6.62 o 
  -9  -6   4      486.36      391.33      8.13 o 
  -8  -6   4     2418.78     2405.41     39.40 o 
  -7  -6   4      459.39      485.81      8.19 o 
  -6  -6   4     1849.42     1757.19     30.50 o 
  -5  -6   4     2597.79     2628.30     34.85 o 
   0  -6   4     1104.96     1085.02     15.65 o 
   1  -6   4     2972.73     2670.57     27.29 o 
   2  -6   4      294.60      263.14     11.37 o 
   3  -6   4     1853.59     1706.42     26.96 o 
   4  -6   4     1909.17     1822.21     29.77 o 
   5  -6   4      233.32      267.22     14.38 o 
   6  -6   4     4348.16     4222.35     50.30 o 
   7  -6   4      282.12      319.61     19.06 o 
   8  -6   4      681.96      600.47     13.91 o 
   9  -6   4      186.20      177.86     10.03 o 
  10  -6   4       38.60       34.85      7.36 o 
  11  -6   4      284.00      307.80     15.62 o 
  12  -6   4      525.44      519.57     13.91 o 
 -13  -5   4      260.17      285.95      7.63 o 
 -12  -5   4        2.17       -4.01      6.49 o 
 -11  -5   4      511.21      534.05     12.64 o 
 -10  -5   4      164.42      139.66      5.91 o 
  -9  -5   4      201.39      201.26     11.14 o 
  -8  -5   4      464.61      487.25     18.28 o 
  -7  -5   4     1632.25     1882.55     30.70 o 
  -6  -5   4      463.80      522.07     16.72 o 
   0  -5   4      184.97      176.72      6.56 o 
   1  -5   4      223.50      264.88      9.16 o 
   2  -5   4     4399.22     4086.63     34.65 o 
   3  -5   4      236.78      215.65     10.64 o 
   4  -5   4     2687.53     3032.18     35.92 o 
   5  -5   4     1350.37     1342.88     26.42 o 
   6  -5   4      273.38      257.53     15.05 o 
   7  -5   4     2144.11     2143.21     37.36 o 
   8  -5   4      571.38      525.93     13.51 o 
   9  -5   4      162.87      178.06      9.97 o 
  10  -5   4      698.53      658.46     14.78 o 
  11  -5   4       92.02       89.63      7.89 o 
  12  -5   4        2.04        7.09      5.28 o 
  13  -5   4      144.12      164.95      5.08 o 
 -13  -4   4      206.31      213.31      7.56 o 
 -11  -4   4       86.61       73.71      7.63 o 
 -10  -4   4      206.57      225.73     12.91 o 
  -9  -4   4      430.85      418.22     10.97 o 
  -8  -4   4      791.39      754.39     11.97 o 
  -7  -4   4      625.95      711.44     18.73 o 
  -6  -4   4     1231.49     1640.95     33.11 o 
  -5  -4   4     2020.10     1708.36     25.28 o 
  -4  -4   4     4483.50     5256.53     31.84 o 
  -2  -4   4      341.56      203.88      2.68 o 
  -1  -4   4    14083.33    13639.69     36.32 o 
   0  -4   4     4225.65     4002.15     24.21 o 
   1  -4   4     1670.65     1536.59     17.73 o 
   2  -4   4     5648.98     6144.49     39.20 o 
   3  -4   4     2456.69     2298.67     27.22 o 
   4  -4   4      373.52      411.10     14.31 o 
   5  -4   4     2203.44     2217.20     32.04 o 
   6  -4   4       44.38       43.68      8.63 o 
   7  -4   4      276.89      319.80     16.52 o 
   8  -4   4     1660.17     1635.25     21.34 o 
   9  -4   4      137.95      178.73     10.03 o 
  10  -4   4      333.32      282.14     11.51 o 
  11  -4   4      446.95      472.98     12.84 o 
  12  -4   4      253.10      240.94      8.76 o 
  13  -4   4       90.55       82.48      4.82 o 
 -13  -3   4       85.39       69.16      6.49 o 
 -12  -3   4      659.65      692.24     14.31 o 
 -11  -3   4      377.87      312.31     11.24 o 
 -10  -3   4      869.17      887.34     11.61 o 
  -9  -3   4      224.72      216.09      6.36 o 
  -8  -3   4      876.21      973.96     14.41 o 
  -7  -3   4     4235.59     5095.44    110.90 o 
  -6  -3   4      148.40      146.49      6.38 o 
  -5  -3   4     2513.52     2532.78     28.23 o 
  -4  -3   4     4733.93     4668.91     30.84 o 
  -1  -3   4     3221.82     2337.33     13.65 o 
   0  -3   4     2074.16     1912.78     15.45 o 
   1  -3   4     4091.70     4104.09     26.22 o 
   2  -3   4      374.94      317.26      9.23 o 
   3  -3   4      337.22      289.30     10.50 o 
   7  -3   4        4.12       23.41      9.70 o 
   8  -3   4     2154.71     2405.45     20.99 o 
   9  -3   4      258.36      238.60     11.04 o 
  10  -3   4      346.64      372.58     12.64 o 
  11  -3   4     1486.95     1462.75     20.60 o 
  12  -3   4      183.07      166.35      8.36 o 
  13  -3   4      236.92      230.44      6.76 o 
 -13  -2   4      320.36      284.21      9.10 o 
 -12  -2   4        0.68       -6.09      7.29 o 
 -11  -2   4      767.70      702.48     15.45 o 
 -10  -2   4     3343.90     3094.39     29.77 o 
  -9  -2   4       23.19       12.27      7.79 o 
  -8  -2   4     1512.05     1703.16     53.34 o 
  -7  -2   4     2627.90     2987.90     36.45 o 
  -6  -2   4     2121.40     2592.04     20.85 o 
  -5  -2   4     1292.61     1533.93     44.21 o 
  -4  -2   4     5206.58     5103.96     33.24 o 
  -1  -2   4     2190.18     1940.81     11.71 o 
   0  -2   4    20902.63    20874.09     46.42 o 
   1  -2   4    12896.20    11512.67     24.35 o 
   2  -2   4     1049.80      948.97      5.08 o 
   4  -2   4     1817.23     1759.80     24.08 o 
   5  -2   4     4793.41     5254.19     43.75 o 
   6  -2   4      475.56      423.88     14.65 o 
   7  -2   4      318.73      317.33     14.38 o 
   8  -2   4      184.00      174.98     12.64 o 
   9  -2   4     4038.25     3886.83     33.51 o 
  10  -2   4      283.55      275.59     11.10 o 
  11  -2   4      179.04      239.33     11.04 o 
  12  -2   4      100.48       91.64      7.49 o 
  13  -2   4       95.83      103.75      5.75 o 
 -13  -1   4       60.80       49.03      6.89 o 
 -12  -1   4      132.32      147.89      9.57 o 
 -11  -1   4      497.56      463.88     13.31 o 
 -10  -1   4      166.50      141.67      9.23 o 
  -9  -1   4     1023.68     1014.46     39.65 o 
  -8  -1   4     1703.69     1779.28     42.78 o 
  -7  -1   4      859.31     1036.93     22.41 o 
  -6  -1   4      823.84      879.27     33.28 o 
  -5  -1   4      693.20      633.12      9.42 o 
  -4  -1   4     3646.03     3594.86     28.76 o 
  -3  -1   4      464.74      405.15      9.43 o 
  -2  -1   4    29586.80    26352.29     60.13 o 
  -1  -1   4    19538.38    17393.09    159.80 o 
   0  -1   4    17100.98    14547.49     25.21 o 
   1  -1   4    13427.67    12705.04     40.74 o 
   2  -1   4     1879.06     1777.93     17.73 o 
   5  -1   4      661.72      782.21     11.17 o 
   6  -1   4      427.65      543.61     15.92 o 
   7  -1   4     1728.44     1905.96     29.43 o 
   8  -1   4      119.11      114.52      8.09 o 
   9  -1   4      126.21      140.94      8.63 o 
  10  -1   4      144.36      148.43      9.50 o 
  11  -1   4      355.88      368.16     12.31 o 
  12  -1   4      185.79      194.58      8.76 o 
  13  -1   4       78.12       72.91      5.15 o 
 -13   0   4      137.34      124.68      7.49 o 
 -12   0   4       20.80       12.24      7.42 o 
 -11   0   4      188.70      149.63     10.10 o 
 -10   0   4       14.13       24.55      8.16 o 
  -9   0   4       44.16       28.73      6.26 o 
  -8   0   4     2066.35     2221.68     35.59 o 
  -7   0   4      821.90      759.93     19.87 o 
  -6   0   4     8545.90     8758.68     57.86 o 
  -5   0   4       42.74       32.22      9.00 o 
  -4   0   4     7748.38     7744.62    321.84 o 
  -3   0   4      340.94      360.81     11.17 o 
  -2   0   4       11.13       32.58      3.41 o 
  -1   0   4     2030.89     1927.29     14.25 o 
   0   0   4       11.75       33.51      3.01 o 
   1   0   4     1852.99     1616.73     14.31 o 
   2   0   4       58.44       19.93      3.34 o 
   3   0   4      247.61      246.46      5.08 o 
   4   0   4      631.15      664.43     23.41 o 
   5   0   4       92.47       72.14      3.74 o 
   6   0   4     2121.40     2082.35     28.09 o 
   7   0   4      634.61      644.08     17.06 o 
   8   0   4      163.04      216.86      8.90 o 
   9   0   4        8.38        9.23      6.29 o 
  10   0   4     1838.47     1682.75     22.54 o 
  11   0   4      366.57      376.25     11.97 o 
  12   0   4       36.79       20.74      6.09 o 
  13   0   4       59.44       54.72      4.82 o 
 -13   1   4       88.29       73.98      6.76 o 
 -12   1   4      116.47      143.68      9.23 o 
 -11   1   4      528.00      487.43     13.65 o 
 -10   1   4      179.19      159.40     10.37 o 
  -9   1   4     1081.09     1237.39     28.68 o 
  -8   1   4     1768.94     1810.10     33.18 o 
  -7   1   4      919.78     1327.49     26.42 o 
  -5   1   4      769.98      669.57     15.92 o 
  -4   1   4     3474.41     3680.94    136.66 o 
  -3   1   4      446.73      387.36      5.82 o 
  -2   1   4    29350.17    26370.55     51.17 o 
   0   1   4    16644.48    14598.80     31.81 o 
   1   1   4    13461.57    12709.86     40.33 o 
   2   1   4     1909.34     1759.20     16.52 o 
   3   1   4     1614.72     2110.58     34.21 o 
   4   1   4     1403.04     1537.13     12.29 o 
   5   1   4      650.95      757.79     15.38 o 
   6   1   4      463.34      500.47     13.51 o 
   7   1   4     1602.13     1740.54     25.22 o 
   8   1   4      100.79      105.08     12.11 o 
   9   1   4      162.94      174.65      8.96 o 
  10   1   4      115.27      127.83      8.63 o 
  11   1   4      336.44      377.19     11.44 o 
  12   1   4      179.26      168.16      7.76 o 
  13   1   4       79.03       69.97      4.75 o 
 -13   2   4      314.75      287.29      8.63 o 
 -12   2   4        0.99        1.34      6.96 o 
 -11   2   4      796.37      729.43     15.85 o 
 -10   2   4     3510.83     3257.26     31.04 o 
  -9   2   4       38.99       36.02      5.10 o 
  -8   2   4     1691.59     1923.95     18.76 o 
  -7   2   4     2659.93     2726.09     37.53 o 
  -6   2   4     2176.23     2504.15     32.71 o 
  -4   2   4     5001.39     5115.52     16.65 o 
  -3   2   4       46.00      116.23      4.68 o 
  -2   2   4     3871.07     4244.89     23.41 o 
  -1   2   4     2199.11     2064.69     17.19 o 
   0   2   4    21874.88    21114.29     55.12 o 
   1   2   4    12667.95    11616.82     29.18 o 
   2   2   4     1050.36      950.50      9.01 o 
   3   2   4    10198.84     9296.45     29.05 o 
   4   2   4     1705.23     1794.00     17.59 o 
   5   2   4     4485.06     5245.90     30.97 o 
   6   2   4      536.89      460.94     12.51 o 
   8   2   4      147.35      181.94      6.10 o 
   9   2   4     4106.11     4157.00     32.91 o 
  10   2   4      315.19      358.40     11.37 o 
  11   2   4      202.24      195.05      9.16 o 
  12   2   4      103.96       97.79      6.56 o 
 -13   3   4       74.82       75.65      5.95 o 
 -12   3   4      610.52      695.19     11.51 o 
 -11   3   4      376.71      328.94      9.20 o 
 -10   3   4      844.98      872.11     15.05 o 
  -9   3   4      226.81      208.38      6.09 o 
  -8   3   4      856.19      928.82      9.97 o 
  -6   3   4      182.45      155.12     11.37 o 
  -5   3   4     2396.16     2380.41     29.97 o 
  -4   3   4     4639.83     4561.95     28.63 o 
  -3   3   4     6817.88     7434.61     26.34 o 
  -2   3   4     5175.66     4834.83     72.14 o 
  -1   3   4     3220.41     2405.22     21.14 o 
   0   3   4     2305.73     1966.36     19.33 o 
   1   3   4     4084.85     4081.15     28.29 o 
   2   3   4      375.88      301.20      8.70 o 
   3   3   4      316.08      275.61      9.00 o 
   4   3   4      400.36      324.12     13.41 o 
   5   3   4     2132.58     2366.15     76.46 o 
   6   3   4      139.46      176.52      8.09 o 
   8   3   4     2362.87     2730.56     46.72 o 
   9   3   4      225.24      257.62      6.97 o 
  10   3   4      345.29      377.93     11.04 o 
  11   3   4     1525.19     1589.10     18.86 o 
 -12   4   4      421.31      436.67     10.64 o 
 -11   4   4       69.32       61.09      4.95 o 
 -10   4   4      182.41      204.54      6.74 o 
  -9   4   4      395.19      400.82      8.33 o 
  -8   4   4      803.18      751.57      9.37 o 
  -7   4   4      666.38      727.83     21.54 o 
  -5   4   4     1973.34     1747.16     18.60 o 
  -4   4   4     4529.92     4972.16     72.60 o 
  -3   4   4     4742.69     4465.38     71.00 o 
  -2   4   4      305.85      188.50      7.29 o 
  -1   4   4    14576.17    14378.89     57.66 o 
   0   4   4     4611.79     4567.63     32.91 o 
   1   4   4     1652.23     1454.58     19.26 o 
   2   4   4     5430.00     6242.69     39.40 o 
   3   4   4     2445.60     2143.15     23.48 o 
   4   4   4      368.26      405.95     11.30 o 
   5   4   4     2361.99     2468.37     25.89 o 
   8   4   4     1568.18     1598.67     20.80 o 
   9   4   4      130.25      173.85      9.30 o 
 -12   5   4        4.91        8.29      5.42 o 
 -11   5   4      486.93      516.47     17.06 o 
 -10   5   4      143.59      143.10      9.00 o 
  -9   5   4      206.15      232.40     10.43 o 
  -8   5   4      418.24      451.40     24.65 o 
  -7   5   4     1548.43     1693.45     32.24 o 
  -6   5   4      486.97      504.82     17.06 o 
  -5   5   4     1537.86     1729.44     99.90 o 
  -4   5   4      381.82      558.54      7.16 o 
  -3   5   4     1127.73     1260.75     31.71 o 
  -2   5   4      295.24      307.10      9.00 o 
  -1   5   4     2603.30     2705.89     30.27 o 
   0   5   4      151.14      150.23      8.63 o 
   1   5   4      223.49      250.10     10.30 o 
   2   5   4     4661.94     4429.84     37.12 o 
   3   5   4      262.12      222.54      9.90 o 
   4   5   4     2548.71     3034.12     31.17 o 
   5   5   4     1340.24     1392.91     21.40 o 
   7   5   4     2304.95     2142.75     22.88 o 
   8   5   4      555.15      508.43     12.98 o 
   9   5   4      132.15      154.72      9.30 o 
 -12   6   4       49.60       53.91      5.82 o 
 -11   6   4       52.13       42.01      6.82 o 
 -10   6   4      267.20      262.48      9.77 o 
  -8   6   4     2502.17     2507.40     91.84 o 
  -7   6   4      464.23      492.22      9.78 o 
  -6   6   4     1918.94     1836.32     31.37 o 
  -5   6   4     2557.87     2591.84     33.65 o 
  -4   6   4     1856.43     2006.58     18.50 o 
  -3   6   4     6255.37     6428.09    162.68 o 
  -2   6   4     2862.71     2701.22     44.55 o 
  -1   6   4      400.76      428.74     12.21 o 
   0   6   4     1037.45     1027.09     11.84 o 
   1   6   4     2962.35     2753.52     32.78 o 
   2   6   4      311.64      233.91     10.97 o 
   3   6   4     2051.75     2080.47     28.36 o 
   4   6   4     1798.91     1764.35     26.35 o 
   5   6   4      243.33      340.80     12.58 o 
   7   6   4      277.38      294.05     10.37 o 
   8   6   4      684.02      701.00     14.85 o 
   9   6   4      205.18      211.30     10.23 o 
 -12   7   4      183.03      153.11      6.82 o 
 -11   7   4      366.91      363.41     10.57 o 
 -10   7   4      185.81      174.11      8.90 o 
  -9   7   4      529.68      493.78     12.71 o 
  -8   7   4      806.76      802.54     15.32 o 
  -7   7   4     1290.68     1296.94     15.26 o 
  -6   7   4      885.18      872.24     22.61 o 
  -5   7   4      620.99      722.14     19.26 o 
  -4   7   4     8120.44     8104.05     39.01 o 
  -3   7   4     3641.97     4046.36    108.90 o 
  -2   7   4      251.08      206.34     13.55 o 
  -1   7   4     3043.80     3346.84     20.20 o 
   0   7   4     1128.68      986.89     22.61 o 
   1   7   4      973.86      953.98     21.61 o 
   2   7   4     1666.23     1514.99     27.16 o 
   3   7   4      849.32      883.15     20.60 o 
   4   7   4      126.78      136.25      9.83 o 
   5   7   4      165.51      157.06     10.03 o 
   6   7   4       42.18       34.78      5.75 o 
   8   7   4      821.11      757.26     15.85 o 
 -12   8   4      157.93      171.97      6.62 o 
 -11   8   4      122.93      133.65      7.83 o 
 -10   8   4        7.95        7.96      6.62 o 
  -9   8   4      823.31      734.58     14.78 o 
  -8   8   4     6894.10     6831.52     41.07 o 
  -7   8   4       93.08       66.43     11.14 o 
  -6   8   4      362.35      363.38      8.30 o 
  -5   8   4      197.74      220.07     12.04 o 
  -4   8   4       34.80       44.73      5.93 o 
  -3   8   4     8190.58     8908.21    468.13 o 
  -2   8   4      207.89      141.06     28.80 o 
  -1   8   4      229.29      226.15     12.98 o 
   0   8   4      353.62      344.62     14.78 o 
   1   8   4       68.61       90.77     10.70 o 
   2   8   4     1116.63     1007.23     24.21 o 
   3   8   4     1982.78     2025.29     32.91 o 
   4   8   4      381.63      390.37     15.99 o 
   6   8   4      169.89      195.59      7.29 o 
   7   8   4      437.65      452.84     12.31 o 
   8   8   4      564.72      581.34     14.18 o 
 -11   9   4       46.37       46.56      6.09 o 
 -10   9   4       81.55       78.66      7.56 o 
  -9   9   4      283.72      271.84     10.17 o 
  -8   9   4      783.75      736.06     14.65 o 
  -7   9   4       61.58       61.81      6.82 o 
  -6   9   4      599.53      578.64     16.89 o 
  -3   9   4      603.11      534.18     18.73 o 
  -2   9   4      196.16      145.62     12.64 o 
  -1   9   4      269.70      323.68     16.66 o 
   0   9   4      939.64      882.41     25.08 o 
   1   9   4     1700.50     1868.70     35.05 o 
   2   9   4      899.01     1068.36     26.76 o 
   3   9   4      201.79      260.67     15.12 o 
   4   9   4     1553.06     1635.52     32.24 o 
   5   9   4      156.86      157.92     12.17 o 
   6   9   4      437.79      455.51      9.60 o 
   7   9   4      182.60      181.81      7.49 o 
 -11  10   4       39.35       48.23      5.48 o 
 -10  10   4      122.14      119.60      7.56 o 
  -9  10   4      374.19      359.87     10.70 o 
  -8  10   4     1154.54     1110.64     17.12 o 
  -7  10   4       68.42       57.79      6.62 o 
  -6  10   4     1193.89     1179.13     16.86 o 
  -5  10   4      362.37      363.68      9.36 o 
  -3  10   4      505.28      476.92     19.00 o 
  -2  10   4      644.74      584.01     22.01 o 
  -1  10   4      982.51     1115.79     30.10 o 
   0  10   4      213.57      135.85     13.65 o 
   1  10   4      825.52      783.15     26.02 o 
   2  10   4     1507.07     1479.00     33.31 o 
   3  10   4      296.61      274.18     16.92 o 
   4  10   4      806.09      760.61     11.85 o 
   5  10   4     2929.82     2941.56     17.87 o 
   6  10   4       75.62       90.28     10.50 o 
   7  10   4       71.40       81.94      6.22 o 
 -10  11   4       58.41       64.15      5.95 o 
  -9  11   4      140.48      132.91      7.69 o 
  -8  11   4      100.87       79.06      7.22 o 
  -7  11   4       28.45       20.60      5.89 o 
  -6  11   4      848.21      735.52     13.44 o 
  -5  11   4      721.51      766.93      8.38 o 
  -4  11   4      233.28      240.07      7.42 o 
  -2  11   4      323.67      330.74     10.47 o 
  -1  11   4      277.16      285.18     11.37 o 
   0  11   4       80.26       68.08      6.19 o 
   1  11   4      280.86      337.07      5.89 o 
   2  11   4      990.45      872.94     12.92 o 
   3  11   4      193.89      192.85     11.04 o 
   4  11   4      481.19      483.96     10.22 o 
   5  11   4      208.04      180.20      8.36 o 
   6  11   4      116.71      111.17      7.02 o 
   7  11   4      184.30      172.51      7.22 o 
 -10  12   4      503.87      524.75      9.36 o 
  -9  12   4       98.56      108.63      6.62 o 
  -8  12   4       35.64       33.31      5.89 o 
  -7  12   4       90.90      107.96      6.96 o 
  -6  12   4      284.71      330.77      9.43 o 
  -4  12   4      739.79      706.16     11.30 o 
  -3  12   4      222.90      192.71      7.02 o 
  -2  12   4       46.64       55.61      3.73 o 
  -1  12   4       54.79       51.50      9.41 o 
   0  12   4     2235.28     2383.96     27.56 o 
   1  12   4     1490.49     1505.57     11.77 o 
   2  12   4      613.16      558.49     25.72 o 
   3  12   4       52.41       51.10      6.49 o 
   4  12   4      210.63      199.67      8.56 o 
   5  12   4      243.57      234.98      9.03 o 
   6  12   4      263.47      290.44      9.03 o 
   7  12   4      626.40      606.62     10.84 o 
  -9  13   4       21.22       10.64      4.21 o 
  -8  13   4       13.52       16.59      4.62 o 
  -7  13   4      809.91      825.62     13.11 o 
  -5  13   4      366.60      358.73      7.96 o 
  -4  13   4       58.10       59.47      5.22 o 
  -3  13   4      102.72      121.81      6.15 o 
  -2  13   4      318.26      333.47      6.89 o 
  -1  13   4      216.15      191.84     11.87 o 
   0  13   4     1377.98     1282.08     11.67 o 
   1  13   4      298.10      253.11      9.30 o 
   2  13   4      343.29      330.44     10.50 o 
   3  13   4      253.81      239.26      9.36 o 
   4  13   4      888.47      803.61     14.31 o 
   5  13   4      410.84      382.14     10.50 o 
   6  13   4      297.19      279.40      8.43 o 
   7  13   4       10.69       10.50      4.21 o 
  -5  14   4      677.80      607.89      9.70 o 
  -4  14   4       17.60       19.67      4.41 o 
  -3  14   4        8.85        9.45      3.00 o 
  -2  14   4      163.37      159.55      4.77 o 
  -1  14   4      413.65      414.58     10.17 o 
   0  14   4      467.48      430.37     10.57 o 
   1  14   4      353.65      335.59     10.17 o 
   2  14   4      150.10      134.31      7.83 o 
   3  14   4       46.92       36.12      6.22 o 
   4  14   4      420.99      412.98     10.70 o 
   5  14   4      226.15      205.55      7.96 o 
   6  14   4      225.15      232.24      7.42 o 
   7  14   4      275.18      265.28      6.29 o 
  -2  15   4       40.63       32.37      4.62 o 
  -1  15   4      147.72      147.09      6.69 o 
   0  15   4      308.27      289.30      8.76 o 
   1  15   4       61.85       76.72      6.35 o 
   2  15   4      296.75      266.96      9.30 o 
   3  15   4      260.27      222.88      8.49 o 
   4  15   4      195.82      212.31      8.16 o 
   5  15   4      333.65      250.44      7.69 o 
   6  15   4       10.73       19.60      3.95 o 
   7  15   4       41.27       31.37      3.21 o 
  -2  16   4      130.01      146.35      5.75 o 
  -1  16   4      926.99      881.87     12.31 o 
   0  16   4      970.64      898.93     13.11 o 
   1  16   4      374.19      359.60      9.50 o 
   2  16   4        3.58        5.75      5.22 o 
   3  16   4      134.77      115.72      6.76 o 
   4  16   4      751.90      653.45     10.90 o 
   5  16   4      188.06      202.01      6.42 o 
   6  16   4      131.71      131.10      4.55 o 
  -1  17   4      218.74      230.77      6.49 o 
   0  17   4      563.18      546.69      9.57 o 
   1  17   4      155.82      154.65      6.29 o 
   2  17   4      640.98      632.98     10.43 o 
   3  17   4      148.71      177.73      6.49 o 
   4  17   4       76.95       91.04      4.82 o 
   5  17   4       84.50       96.05      4.21 o 
   1  18   4      279.15      286.36      6.62 o 
   2  18   4       46.12       59.20      4.28 o 
   3  18   4        0.76        5.22      3.28 o 
   4  18   4       14.51       10.10      2.88 o 
  -2 -19   5       54.45       54.31      3.21 o 
   1 -19   5       25.19       26.62      3.14 o 
   2 -19   5      496.38      541.54      6.96 o 
  -5 -18   5       38.63       50.57      3.34 o 
  -4 -18   5       39.02       48.34      3.31 o 
  -3 -18   5      309.19      311.51      6.89 o 
  -2 -18   5       41.70       46.76      4.41 o 
  -1 -18   5      264.02      263.95      6.49 o 
   0 -18   5      192.79      187.29      5.42 o 
   4 -18   5      204.37      239.73      5.75 o 
  -6 -17   5       19.20       28.70      2.50 o 
  -5 -17   5       21.22       16.74      2.72 o 
  -4 -17   5      114.89      125.28      5.89 o 
  -3 -17   5      188.83      194.25      6.89 o 
  -2 -17   5      118.39      112.51      6.09 o 
  -1 -17   5       25.38       28.03      4.75 o 
   0 -17   5      409.47      399.33      8.43 o 
   1 -17   5      159.17      170.44      5.69 o 
   5 -17   5      629.13      630.10      8.90 o 
  -7 -16   5      188.25      190.30      7.49 o 
  -6 -16   5      101.78      122.97      3.94 o 
  -5 -16   5      151.65      166.29      6.69 o 
  -4 -16   5      396.00      403.08      9.57 o 
  -3 -16   5      189.44      179.73      7.69 o 
  -2 -16   5       18.84       25.55      5.55 o 
  -1 -16   5      172.72      178.13      7.76 o 
   0 -16   5      554.76      545.42     10.77 o 
   1 -16   5      170.50      161.40      6.35 o 
   6 -16   5      155.70      162.12      6.02 o 
  -8 -15   5      109.56      111.30      5.35 o 
  -7 -15   5      201.73      184.14      4.40 o 
  -6 -15   5       58.66       71.57      5.55 o 
  -5 -15   5      231.89      217.12      8.16 o 
  -4 -15   5       77.53       78.60      6.69 o 
  -3 -15   5      140.42      136.72      7.63 o 
  -2 -15   5       50.96       50.17      6.62 o 
  -1 -15   5      220.25      168.90      7.89 o 
   0 -15   5      831.60      810.97     13.38 o 
   1 -15   5      287.74      273.78      8.23 o 
   5 -15   5      190.60      178.46      6.62 o 
   6 -15   5       99.67      102.54      5.82 o 
   7 -15   5       43.67       39.20      3.68 o 
  -9 -14   5       40.42       43.14      4.35 o 
  -8 -14   5       81.83       57.66      5.55 o 
  -7 -14   5      100.93      113.68      8.06 o 
  -6 -14   5      718.32      649.97     11.64 o 
  -5 -14   5       96.55       89.77      6.69 o 
  -4 -14   5      359.49      302.81      9.57 o 
  -3 -14   5      117.43      119.47      7.56 o 
  -2 -14   5     1258.48     1150.97     16.79 o 
  -1 -14   5      377.61      345.89     10.37 o 
   0 -14   5      802.57      680.60     12.71 o 
   1 -14   5      395.18      403.81     10.03 o 
   2 -14   5       18.79       19.73      4.75 o 
   4 -14   5      160.05      170.03      7.16 o 
   5 -14   5       15.02       15.99      5.62 o 
   6 -14   5      565.52      629.23     11.84 o 
   7 -14   5       87.75       93.18      4.05 o 
   8 -14   5       80.08       68.83      5.42 o 
 -10 -13   5      129.02      151.77      5.28 o 
  -9 -13   5      411.69      407.83      8.90 o 
  -8 -13   5       33.89       30.30      5.75 o 
  -7 -13   5       42.58       65.62      4.34 o 
  -6 -13   5      303.01      351.97      9.63 o 
  -5 -13   5      403.66      345.62     10.23 o 
  -4 -13   5      272.97      246.62      9.36 o 
  -3 -13   5     1085.04     1016.93     16.12 o 
  -2 -13   5     1718.24     1693.72     20.00 o 
  -1 -13   5      744.49      661.54     13.11 o 
   0 -13   5      949.25      887.03     14.52 o 
   1 -13   5      206.89      208.16      7.76 o 
   2 -13   5      768.78      831.71     12.78 o 
   4 -13   5      175.60      171.71      7.56 o 
   5 -13   5      759.57      722.74     13.18 o 
   6 -13   5      166.89      153.65      8.03 o 
   7 -13   5      249.23      262.31      5.82 o 
   8 -13   5      222.22      239.47      8.16 o 
   9 -13   5      125.18      101.20      5.82 o 
 -10 -12   5       87.77       84.41      5.48 o 
  -9 -12   5      110.08      117.32      7.09 o 
  -8 -12   5       59.14       58.60      6.76 o 
  -7 -12   5      380.14      403.08      9.70 o 
  -6 -12   5      246.72      215.92      8.29 o 
  -5 -12   5     1674.44     1484.55     18.60 o 
  -4 -12   5      967.47      878.40     14.78 o 
  -3 -12   5      280.22      291.20     14.98 o 
   1 -12   5      368.50      366.89      9.70 o 
   4 -12   5     3169.37     2994.12     24.82 o 
   5 -12   5      132.64      151.91      7.89 o 
   6 -12   5     1211.88     1159.27     17.26 o 
   7 -12   5       29.02       29.77      7.02 o 
   8 -12   5      514.82      535.12     11.97 o 
   9 -12   5       75.04       73.71      6.56 o 
  10 -12   5      328.52      321.67      7.29 o 
 -11 -11   5      127.23      120.94      5.22 o 
 -10 -11   5       21.82       13.44      5.42 o 
  -9 -11   5       39.31       30.37      6.22 o 
  -8 -11   5      832.53      747.76     14.18 o 
  -7 -11   5      447.80      422.94     11.44 o 
  -6 -11   5       57.96       60.34      4.75 o 
  -5 -11   5      112.68       88.33      5.05 o 
  -4 -11   5      178.63      180.28      7.36 o 
  -3 -11   5      723.21      815.05     24.55 o 
   1 -11   5      140.51      169.10      6.82 o 
   2 -11   5      808.28      818.93     21.94 o 
   3 -11   5      703.14      723.35     22.07 o 
   8 -11   5       81.47      102.94      8.49 o 
   9 -11   5      330.61      342.34      9.97 o 
  10 -11   5       46.49       49.36      5.75 o 
 -11 -10   5      195.38      164.28      6.56 o 
 -10 -10   5      143.24      152.84      7.83 o 
  -9 -10   5       25.29       34.92      6.89 o 
  -8 -10   5      138.98      157.51      6.14 o 
  -7 -10   5      142.28      142.61      8.36 o 
  -6 -10   5      465.07      514.65     11.10 o 
  -5 -10   5        4.57        9.41      3.44 o 
  -4 -10   5      519.19      530.97     11.24 o 
   1 -10   5       51.27       63.88      9.83 o 
   2 -10   5      630.29      625.42     19.13 o 
   3 -10   5     2816.13     2756.19     40.87 o 
   4 -10   5      304.55      350.57     17.39 o 
   5 -10   5      160.66      159.87     12.91 o 
   8 -10   5     1398.66     1444.08     17.66 o 
   9 -10   5      578.76      626.35     39.03 o 
  10 -10   5     1246.69     1248.75     60.60 o 
  11 -10   5      149.32      130.57      5.42 o 
 -11  -9   5       53.88       46.89      5.62 o 
 -10  -9   5      190.31      190.84      8.83 o 
  -9  -9   5        9.90        8.36      6.49 o 
  -8  -9   5      556.23      537.02      9.03 o 
  -7  -9   5       52.21       57.99      6.56 o 
  -6  -9   5      854.84      906.94     14.28 o 
  -5  -9   5      369.05      355.70     16.02 o 
   0  -9   5      107.29      101.40      7.42 o 
   1  -9   5      315.14      322.48     12.64 o 
   2  -9   5      547.15      589.03     17.59 o 
   3  -9   5       91.84       80.60      9.63 o 
   5  -9   5      961.39      985.22     26.76 o 
   6  -9   5      294.39      310.03      9.30 o 
   7  -9   5      222.65      217.46      8.96 o 
   8  -9   5      725.07      766.36     14.45 o 
   9  -9   5      406.31      381.81     10.64 o 
  10  -9   5       24.04       26.08      4.27 o 
  11  -9   5       25.77       21.39      3.17 o 
 -11  -8   5       10.67        8.14      6.35 o 
 -10  -8   5      467.14      526.22     11.17 o 
  -9  -8   5      103.78      112.17      5.55 o 
  -8  -8   5      313.92      256.37      6.93 o 
  -7  -8   5      549.92      606.70      8.24 o 
  -6  -8   5       93.72      100.08      5.98 o 
  -5  -8   5      259.76      243.28     13.38 o 
   0  -8   5      684.41      710.90     14.85 o 
   1  -8   5       28.24        3.41      6.42 o 
   2  -8   5      227.03      218.60     11.30 o 
   3  -8   5     1076.65     1039.73     24.21 o 
   4  -8   5       37.74       35.65      9.77 o 
   5  -8   5     1586.26     1507.96     31.91 o 
   6  -8   5      723.43      660.20     23.34 o 
   8  -8   5       82.72       83.48      7.63 o 
   9  -8   5      193.47      183.14      8.90 o 
  10  -8   5       85.04       67.63      6.76 o 
  11  -8   5      154.97      162.65      4.84 o 
 -12  -7   5       87.61       77.53      5.62 o 
 -11  -7   5       46.28       48.86      4.51 o 
 -10  -7   5      367.54      357.50     10.78 o 
  -9  -7   5      592.23      604.02     11.10 o 
  -8  -7   5     1207.77     1115.84     19.80 o 
  -7  -7   5     2575.61     2497.15     23.34 o 
  -6  -7   5     3214.52     3164.76     42.14 o 
  -5  -7   5     4094.34     4069.97     45.22 o 
   0  -7   5     4363.80     4574.79     34.05 o 
   1  -7   5      184.33      207.22      9.36 o 
   2  -7   5     1802.58     1677.60     25.89 o 
   3  -7   5      177.75      181.74     11.64 o 
   4  -7   5      296.18      249.30     13.24 o 
   5  -7   5      583.63      589.23     20.07 o 
   6  -7   5      374.88      351.44     16.52 o 
   7  -7   5      566.35      551.93     11.17 o 
   8  -7   5     4077.21     4184.62     33.44 o 
   9  -7   5      736.22      721.00     14.98 o 
  10  -7   5        8.40       10.97      6.22 o 
  11  -7   5       73.42       71.43      4.47 o 
  12  -7   5        2.69        7.70      2.66 o 
 -13  -6   5       60.17       52.98      4.21 o 
 -12  -6   5       14.03        7.89      5.35 o 
 -11  -6   5      326.58      328.82     12.27 o 
 -10  -6   5        4.16       10.03      4.49 o 
  -9  -6   5      431.36      413.76     19.54 o 
  -8  -6   5        3.44        7.43      3.30 o 
  -7  -6   5      108.43      140.66      6.26 o 
  -6  -6   5      983.50     1082.48     24.48 o 
  -5  -6   5      645.88      761.14     19.46 o 
   0  -6   5     1274.59     1174.25     16.39 o 
   1  -6   5      608.26      638.53     13.98 o 
   2  -6   5      250.35      234.11     10.50 o 
   3  -6   5      221.41      205.62     11.57 o 
   4  -6   5      129.70      114.98     10.64 o 
   5  -6   5      314.73      266.89     14.25 o 
   6  -6   5     1382.11     1374.58     29.97 o 
   7  -6   5      523.22      669.90     13.91 o 
   8  -6   5       96.88       88.96      7.76 o 
   9  -6   5     1799.40     1738.93     22.47 o 
  10  -6   5      249.62      236.12      9.97 o 
  11  -6   5      691.57      626.96     12.84 o 
  12  -6   5       97.27      115.30      3.94 o 
 -13  -5   5       91.59       85.75      5.55 o 
 -12  -5   5     1229.98     1149.63     15.79 o 
 -11  -5   5      186.99      156.19      9.10 o 
 -10  -5   5      491.79      437.70      8.61 o 
  -9  -5   5     1272.76     1320.01     33.78 o 
  -8  -5   5      398.38      465.11     13.74 o 
  -7  -5   5       22.72       26.61      4.55 o 
  -6  -5   5      356.52      339.87     13.98 o 
  -1  -5   5     2220.32     2586.02     18.60 o 
   0  -5   5     3223.27     2955.86     23.68 o 
   1  -5   5     4602.80     4328.50     32.51 o 
   2  -5   5     1017.50      946.36     17.66 o 
   3  -5   5      323.77      233.18     10.90 o 
   4  -5   5      666.18      625.42     18.13 o 
   5  -5   5      568.59      511.17     18.39 o 
   6  -5   5      185.53      181.34     13.85 o 
   7  -5   5     3623.97     3644.69     47.69 o 
   8  -5   5     1383.31     1374.39     16.90 o 
   9  -5   5      231.59      221.47     10.64 o 
  10  -5   5      299.70      271.77     11.10 o 
  11  -5   5        7.47        9.97      6.42 o 
  12  -5   5      146.15      138.50      4.34 o 
 -13  -4   5       26.30       26.42      5.42 o 
 -12  -4   5      179.21      146.02      8.36 o 
 -11  -4   5      161.97      130.97      9.23 o 
 -10  -4   5      701.41      648.93     10.12 o 
  -9  -4   5     1679.83     1685.57     14.95 o 
  -8  -4   5       99.90       95.84      4.80 o 
  -7  -4   5      116.39      131.10     10.30 o 
  -6  -4   5     2772.85     3191.81    154.05 o 
  -5  -4   5     1273.23     1403.88     19.67 o 
  -4  -4   5     7462.03     8004.83     40.27 o 
  -2  -4   5     1031.74      910.44      7.09 o 
  -1  -4   5    18388.67    18426.39     45.62 o 
   0  -4   5    16512.94    17181.71     52.31 o 
   1  -4   5     3402.92     3397.73     27.02 o 
   2  -4   5      155.07      204.55      8.70 o 
   3  -4   5     3337.66     3621.75     34.78 o 
   4  -4   5     3307.94     3403.15     37.12 o 
   5  -4   5      519.87      644.62     18.80 o 
   6  -4   5      229.87      277.32     14.18 o 
   7  -4   5     3453.87     3248.37     44.35 o 
   8  -4   5     1390.88     1503.08     32.37 o 
   9  -4   5       15.31       10.90      7.16 o 
  10  -4   5       44.49       83.21      8.76 o 
  11  -4   5      104.37      100.54      8.56 o 
  12  -4   5       60.16       71.71      6.42 o 
  13  -4   5      109.63      107.02      4.82 o 
 -13  -3   5      132.07       87.69      6.56 o 
 -11  -3   5       85.78       67.36      8.23 o 
 -10  -3   5      589.83      535.57      9.52 o 
  -9  -3   5      614.96      607.66      9.62 o 
  -8  -3   5     1739.97     1790.04     27.26 o 
  -7  -3   5      457.46      586.44     11.39 o 
  -6  -3   5      586.49      583.30     10.66 o 
  -4  -3   5      146.84      166.56      7.16 o 
  -3  -3   5      550.31      402.88      9.23 o 
  -1  -3   5     2840.21     2621.68     16.19 o 
   0  -3   5      499.34      716.99     10.23 o 
   1  -3   5     2430.23     2288.10     20.74 o 
   2  -3   5    14440.97    14772.81     59.33 o 
   4  -3   5     1621.43     1597.33     24.82 o 
   5  -3   5     5110.44     5492.85     48.43 o 
   6  -3   5       18.90       11.97      6.96 o 
   7  -3   5     3620.83     3674.05     45.62 o 
   8  -3   5     2595.98     2778.97     38.33 o 
   9  -3   5     3502.05     3522.75     32.17 o 
  10  -3   5     2627.42     2466.76     27.02 o 
  11  -3   5      227.76      237.79     10.50 o 
  12  -3   5      344.47      387.16     10.17 o 
  13  -3   5      477.49      503.08      8.36 o 
 -13  -2   5       60.08       42.14      6.49 o 
 -12  -2   5      192.09      182.48      9.83 o 
 -10  -2   5      658.96      584.22     14.58 o 
  -9  -2   5      135.21      121.56      8.50 o 
  -8  -2   5      283.96      318.96     19.71 o 
  -7  -2   5      147.95      170.97     10.70 o 
  -6  -2   5     1474.92     1715.85     41.64 o 
  -5  -2   5     2087.13     2156.19     24.28 o 
  -3  -2   5     1003.04      903.61     13.51 o 
  -1  -2   5     4255.12     3866.63     22.54 o 
   0  -2   5     4541.59     4816.34     62.24 o 
   1  -2   5     1263.18     1199.13     14.31 o 
   2  -2   5     4522.90     4445.91     51.20 o 
   3  -2   5      263.59      218.86      8.83 o 
   4  -2   5     3432.53     3440.68     33.71 o 
   5  -2   5      424.15      398.92      7.96 o 
   6  -2   5     4580.93     4670.85     46.35 o 
   7  -2   5      132.36      187.02     11.84 o 
   8  -2   5       71.96       77.14      7.09 o 
   9  -2   5       29.59       34.85      7.63 o 
  10  -2   5      145.62      161.20     10.03 o 
  11  -2   5      813.39      858.53     16.19 o 
  12  -2   5       42.35       42.27      6.35 o 
  13  -2   5      475.52      472.71      8.29 o 
 -13  -1   5      246.16      265.28      8.96 o 
 -12  -1   5       48.04       40.80      7.76 o 
 -11  -1   5       74.19       66.22      8.56 o 
 -10  -1   5      104.76       92.44      9.36 o 
  -9  -1   5      550.20      588.76     20.40 o 
  -8  -1   5      316.63      319.07      6.73 o 
  -7  -1   5     3267.55     3375.19     39.13 o 
  -6  -1   5     2575.57     2681.48     32.24 o 
  -5  -1   5      112.61      114.18      6.09 o 
  -4  -1   5      210.67      158.22      6.19 o 
  -3  -1   5     9160.05     8445.30     41.14 o 
  -2  -1   5     2656.65     2688.77     20.33 o 
  -1  -1   5     4580.72     4694.48     16.03 o 
   0  -1   5    32868.24    29793.38    161.83 o 
   2  -1   5     5233.93     5123.69     32.04 o 
   3  -1   5    27624.62    26416.97     80.54 o 
   4  -1   5      738.62      777.77      9.71 o 
   5  -1   5     9513.95    11345.03    395.39 o 
   6  -1   5      510.37      568.03     16.66 o 
   7  -1   5     2032.14     2123.75     31.91 o 
   8  -1   5      252.13      241.71      7.58 o 
   9  -1   5      308.85      371.71     12.17 o 
  10  -1   5      185.00      193.24     10.03 o 
  11  -1   5      452.07      409.57     12.24 o 
  12  -1   5        7.20        6.96      5.62 o 
  13  -1   5      120.42      119.73      5.28 o 
 -13   0   5      840.05      712.44     12.78 o 
 -12   0   5       30.87       17.19      7.56 o 
 -11   0   5      535.94      480.54     13.65 o 
 -10   0   5       59.79       40.54      8.03 o 
  -9   0   5      990.82      962.21     58.73 o 
  -8   0   5      415.66      396.01     10.92 o 
  -7   0   5     2059.11     2035.79     31.37 o 
  -6   0   5      832.57      714.92     17.79 o 
  -5   0   5      623.03      499.93     56.25 o 
  -4   0   5     1390.83     1321.62    267.22 o 
  -3   0   5    10123.27    10031.34    304.62 o 
  -2   0   5      113.48      115.92      5.28 o 
  -1   0   5     1279.66     1386.76     13.38 o 
   0   0   5     1638.05     1599.47     14.05 o 
   1   0   5       40.41      101.67      4.88 o 
   2   0   5       40.37       61.74      4.62 o 
   3   0   5      171.02      211.19     15.59 o 
   4   0   5     1679.20     1519.15     13.15 o 
   5   0   5      193.96      267.04     11.84 o 
   6   0   5        8.14        5.15      6.15 o 
   7   0   5      168.69      208.50     11.30 o 
   8   0   5       35.72       30.23      5.75 o 
   9   0   5       35.16      100.80      8.29 o 
  10   0   5       25.82       38.19      7.22 o 
  11   0   5      281.95      304.95     10.97 o 
  12   0   5      123.88      138.53      7.56 o 
  13   0   5       96.80      102.74      4.82 o 
 -13   1   5      241.31      223.21      8.56 o 
 -12   1   5       55.22       39.13      7.63 o 
 -11   1   5       79.69       83.95      8.83 o 
 -10   1   5       99.27       86.24     11.77 o 
  -9   1   5      593.70      613.10      9.58 o 
  -8   1   5      254.84      292.58      8.44 o 
  -7   1   5     3232.83     3283.35     40.07 o 
  -6   1   5     2654.38     2888.97     34.92 o 
  -5   1   5      116.49      143.88      8.63 o 
  -4   1   5      217.95      176.70      4.82 o 
  -3   1   5     9009.14     8300.49     38.06 o 
  -2   1   5     2718.45     2669.69     15.35 o 
   0   1   5    31689.92    29464.34     64.88 o 
   1   1   5      782.35      781.99      7.99 o 
   2   1   5     5281.46     5192.65     29.43 o 
   3   1   5    27712.05    26426.54     68.43 o 
   4   1   5      717.52      663.22      8.95 o 
   5   1   5     9435.22    11049.97    571.24 o 
   6   1   5      504.33      607.02     15.25 o 
   7   1   5     1899.73     1937.33     28.09 o 
   8   1   5      263.00      247.16      9.57 o 
   9   1   5      349.46      365.08     11.57 o 
  10   1   5      166.69      182.61      9.30 o 
  11   1   5      441.73      430.57     11.84 o 
  12   1   5        6.46        6.76      5.02 o 
 -13   2   5       51.19       40.80      6.15 o 
 -12   2   5      219.82      202.27      9.50 o 
 -11   2   5      493.95      479.60      9.26 o 
 -10   2   5      554.39      581.07     12.37 o 
  -9   2   5      166.65      167.63      5.66 o 
  -8   2   5      259.74      332.37     18.76 o 
  -7   2   5      187.75      207.22     13.18 o 
  -6   2   5     1457.59     1677.60     27.63 o 
  -5   2   5     2295.46     2221.28     28.16 o 
  -4   2   5      203.04      256.79      4.62 o 
  -3   2   5      959.02      823.26     32.84 o 
  -2   2   5     1671.04     1701.61     16.25 o 
  -1   2   5     4141.14     3813.32     24.82 o 
   1   2   5     1214.73     1176.69     13.95 o 
   2   2   5     4474.54     4410.28     30.64 o 
   3   2   5      218.44      227.35      6.89 o 
   4   2   5     3256.97     3405.44     29.00 o 
   5   2   5      506.04      405.69     20.30 o 
   6   2   5     4659.35     4746.43     39.60 o 
   8   2   5       66.72       48.43      6.56 o 
   9   2   5       30.30       36.86      6.42 o 
  10   2   5      114.95       99.40      7.76 o 
  11   2   5      735.74      781.87     14.25 o 
  12   2   5       32.61       30.64      5.02 o 
 -13   3   5      107.18       94.05      6.22 o 
 -12   3   5      225.61      218.38      8.13 o 
 -11   3   5       73.71       75.76      6.22 o 
 -10   3   5      587.23      521.02     17.26 o 
  -9   3   5      583.46      607.39     17.76 o 
  -8   3   5     1779.50     1846.62     20.95 o 
  -6   3   5      602.68      552.38     17.32 o 
  -5   3   5     3504.79     3804.83     86.29 o 
  -4   3   5      156.67      192.71      4.92 o 
  -3   3   5      530.63      377.48     11.97 o 
  -2   3   5     2812.74     2986.90     24.15 o 
  -1   3   5     2696.39     2554.99     22.74 o 
   0   3   5      522.67      688.70     12.37 o 
   1   3   5     2315.97     2319.07     22.54 o 
   2   3   5    14863.14    14916.95     57.59 o 
   3   3   5      726.93      783.86     15.02 o 
   4   3   5     1625.40     1640.47     20.07 o 
   5   3   5     4951.80     5511.32     36.99 o 
   6   3   5       39.67       41.54      6.96 o 
   9   3   5     3380.67     3753.59     30.30 o 
  10   3   5     2723.81     2865.22     26.22 o 
  11   3   5      223.67      250.23      8.76 o 
 -13   4   5       23.99       34.45      4.95 o 
 -12   4   5      179.05      159.93      7.22 o 
 -11   4   5      148.05      123.38      5.77 o 
 -10   4   5      605.10      588.46     10.10 o 
  -9   4   5     1641.46     1754.52     15.54 o 
  -8   4   5       79.88       86.19      4.86 o 
  -7   4   5      105.19      100.20      9.83 o 
  -5   4   5     1295.54     1328.97     17.53 o 
  -4   4   5     7798.59     8066.57     40.94 o 
  -3   4   5     1114.81     1172.41     25.75 o 
  -2   4   5      955.97      867.76     14.92 o 
  -1   4   5    18522.97    18077.43     67.16 o 
   0   4   5    16349.35    17235.89     66.29 o 
   1   4   5     3203.91     2919.00     27.96 o 
   2   4   5      127.62      145.22      8.03 o 
   3   4   5     3560.26     3786.90     32.11 o 
   4   4   5     3115.35     3387.50     31.04 o 
   5   4   5      575.69      796.72     15.65 o 
   7   4   5     3519.48     3611.71     29.30 o 
   8   4   5     1395.95     1549.17     21.00 o 
 -12   5   5     1169.18     1150.32     18.83 o 
 -11   5   5      182.69      177.65      6.11 o 
 -10   5   5      480.98      437.92      8.64 o 
  -9   5   5     1256.54     1298.36     16.45 o 
  -8   5   5      457.40      495.82      8.01 o 
  -7   5   5       47.18       25.42      9.23 o 
  -6   5   5      401.84      392.58     15.25 o 
  -5   5   5      749.01      637.84     46.56 o 
  -4   5   5     4353.60     4592.71     30.33 o 
  -3   5   5     2057.23     2300.29     24.82 o 
  -2   5   5     2856.92     2548.14     61.04 o 
  -1   5   5     2300.30     2598.40     22.68 o 
   0   5   5     3037.25     3072.38     31.64 o 
   1   5   5     4875.80     4535.06     38.19 o 
   2   5   5      948.14      951.17     18.33 o 
   3   5   5      268.66      246.82     10.50 o 
   4   5   5      644.34      675.79     16.05 o 
   5   5   5      480.84      453.11     13.38 o 
   7   5   5     3641.88     3645.89     30.10 o 
 -12   6   5       14.93       14.78      4.88 o 
 -10   6   5        0.74        1.27      6.15 o 
  -9   6   5      415.74      370.30     11.30 o 
  -8   6   5       14.27        1.32      8.09 o 
  -7   6   5       92.99      103.61      5.78 o 
  -6   6   5      980.36      996.12     23.41 o 
  -5   6   5      651.26      719.80     19.00 o 
  -4   6   5     1646.33     1825.54     19.11 o 
  -3   6   5     2387.40     2081.80     18.42 o 
  -2   6   5      151.57      144.16     25.08 o 
  -1   6   5     1189.50      994.71     22.01 o 
   0   6   5     1269.39     1117.33     21.87 o 
   1   6   5      546.84      517.93     15.72 o 
   2   6   5      246.11      233.38     11.30 o 
   3   6   5      210.96      168.83     10.37 o 
   4   6   5      219.19      265.82     11.97 o 
   5   6   5      327.01      304.15     13.04 o 
   7   6   5      598.66      639.53     13.71 o 
   8   6   5      101.86       79.93      7.83 o 
 -12   7   5       71.10       67.42      5.69 o 
 -11   7   5       43.46       54.25      6.76 o 
 -10   7   5      379.59      360.00     11.10 o 
  -8   7   5     1238.19     1124.95     17.73 o 
  -6   7   5     2974.04     3002.61     40.40 o 
  -5   7   5     3928.70     3998.67     42.88 o 
  -4   7   5     2626.09     2675.52     32.78 o 
  -3   7   5      861.41     1035.11     66.89 o 
  -2   7   5      323.82      371.88     32.24 o 
  -1   7   5      454.10      454.61     18.19 o 
   0   7   5     4271.33     4384.22     45.95 o 
   1   7   5      189.72      176.32     11.84 o 
   2   7   5     1609.01     1426.89     26.82 o 
   3   7   5      223.70      226.42     12.31 o 
   4   7   5      316.12      268.76     13.11 o 
   5   7   5      533.23      586.02     17.53 o 
   6   7   5      360.36      327.35     10.40 o 
 -12   8   5       74.96       54.45      5.02 o 
 -11   8   5       12.57       11.84      5.89 o 
 -10   8   5      527.36      519.60     12.37 o 
  -8   8   5      302.47      262.48     10.23 o 
  -7   8   5      530.57      582.16     22.07 o 
  -6   8   5       87.11      100.07      9.40 o 
  -5   8   5      230.79      197.53     11.37 o 
  -4   8   5      333.05      326.82     24.38 o 
  -3   8   5      260.50      279.17     10.43 o 
  -2   8   5     1259.95     1097.17     14.03 o 
  -1   8   5      639.03      826.96     22.47 o 
   0   8   5      664.36      607.02     20.07 o 
   1   8   5       22.11       16.92      8.49 o 
   2   8   5      198.27      186.49     13.24 o 
   3   8   5      960.90      897.73     22.68 o 
   4   8   5       37.68       31.37      9.36 o 
   5   8   5     1470.31     1511.31     17.86 o 
   6   8   5      859.31      707.69     13.58 o 
   7   8   5      534.51      520.65      8.52 o 
 -11   9   5       45.52       38.33      5.82 o 
 -10   9   5      193.15      171.24      8.49 o 
  -9   9   5       19.31        8.29      6.69 o 
  -8   9   5      515.96      527.29     12.84 o 
  -7   9   5       40.10       71.97      7.02 o 
  -6   9   5      783.88      929.83     23.68 o 
  -5   9   5      338.06      340.50      7.77 o 
  -4   9   5      140.07      130.03     12.31 o 
  -3   9   5     1230.87     1208.77     27.89 o 
  -2   9   5     1352.53     1551.24     32.04 o 
  -1   9   5     1399.48     1524.35     31.97 o 
   0   9   5      102.36       99.00     11.44 o 
   1   9   5      295.64      289.37     16.19 o 
   2   9   5      411.49      468.90     18.86 o 
   3   9   5       85.81      109.97     11.24 o 
   4   9   5      915.72      833.27     25.12 o 
   5   9   5      939.70      976.72     12.21 o 
   6   9   5      312.16      316.92      9.90 o 
   7   9   5      284.03      262.48      9.10 o 
 -11  10   5      170.15      146.42      6.62 o 
 -10  10   5      171.79      172.44      7.89 o 
  -9  10   5       31.30       37.79      6.49 o 
  -8  10   5      126.79      148.56      8.29 o 
  -7  10   5      138.48      144.01      8.09 o 
  -6  10   5      484.22      515.52     11.84 o 
  -5  10   5        8.61       15.05      5.28 o 
  -4  10   5      506.38      540.00      9.16 o 
  -3  10   5     1057.02     1025.09     27.83 o 
  -2  10   5     1634.48     1440.14     33.51 o 
  -1  10   5     2000.57     2107.03     40.54 o 
   0  10   5      369.08      391.31     19.13 o 
   1  10   5       69.29       67.69     11.97 o 
   2  10   5      669.02      604.35     22.07 o 
   3  10   5     2854.55     2750.98     45.15 o 
   4  10   5      334.28      336.06      8.87 o 
   5  10   5      149.96      139.13      7.96 o 
   6  10   5      674.79      670.70     13.24 o 
   7  10   5       77.56      115.92      6.69 o 
 -11  11   5      125.81      124.35      5.28 o 
 -10  11   5       19.22       20.07      5.22 o 
  -9  11   5       35.25       32.84      6.15 o 
  -8  11   5      772.27      708.43     13.38 o 
  -7  11   5      429.88      411.84     10.77 o 
  -6  11   5       50.44       52.84      5.95 o 
  -4  11   5      187.40      182.94      6.42 o 
  -3  11   5      682.19      747.89     11.37 o 
  -2  11   5      248.37      328.02      7.69 o 
  -1  11   5     3790.91     3857.08     63.55 o 
   0  11   5     2004.47     2117.96     21.37 o 
   1  11   5      163.57      153.71      7.56 o 
   2  11   5      829.33      828.20     12.95 o 
   3  11   5      774.51      779.67     14.65 o 
   4  11   5      482.98      478.14     19.46 o 
   5  11   5      316.69      317.26     10.17 o 
   6  11   5      549.28      528.43     11.97 o 
   7  11   5     2290.36     2340.54     21.34 o 
 -10  12   5      104.76       90.03      5.42 o 
  -9  12   5       97.41      117.12      6.62 o 
  -8  12   5       53.43       55.65      5.89 o 
  -7  12   5      408.18      409.10     10.30 o 
  -6  12   5      240.29      225.08      8.09 o 
  -5  12   5     1719.06     1621.07     15.25 o 
  -4  12   5     1014.65     1018.33     12.91 o 
  -3  12   5      305.32      308.16      8.16 o 
  -2  12   5      283.99      295.33      5.53 o 
  -1  12   5      627.79      651.31      8.31 o 
   0  12   5      284.84      270.11     10.87 o 
   1  12   5      306.95      347.02     10.50 o 
   2  12   5      400.51      396.39      9.86 o 
   3  12   5       41.90       51.91      6.82 o 
   4  12   5     3264.27     2905.62     26.76 o 
   5  12   5      154.89      150.50      8.16 o 
   6  12   5     1264.28     1148.56     16.05 o 
   7  12   5       37.21       33.04      5.42 o 
  -9  13   5      429.95      410.84      8.23 o 
  -8  13   5       23.60       24.55      4.62 o 
  -7  13   5       40.10       52.44      5.69 o 
  -5  13   5      422.77      371.91      7.89 o 
  -4  13   5      253.39      230.97      7.22 o 
  -3  13   5      992.28      911.64     12.91 o 
  -2  13   5     1683.75     1717.46     17.93 o 
  -1  13   5      749.26      692.88      8.65 o 
   0  13   5     1042.27      950.77     15.05 o 
   1  13   5      196.45      182.74      8.83 o 
   2  13   5      802.78      749.37     14.52 o 
   3  13   5      448.50      416.12     11.44 o 
   4  13   5      184.18      153.31      8.16 o 
   5  13   5      715.33      669.77     13.18 o 
   6  13   5      200.66      188.63      7.69 o 
   7  13   5      241.39      238.93      7.02 o 
  -2  14   5     1207.05     1164.28     14.38 o 
  -1  14   5      364.43      338.06      9.36 o 
   0  14   5      786.06      675.12     12.98 o 
   1  14   5      447.06      425.35     11.17 o 
   2  14   5       29.59       28.09      6.15 o 
   3  14   5      413.94      376.05     10.64 o 
   4  14   5      155.69      143.08      7.89 o 
   5  14   5       21.63       17.32      5.48 o 
   6  14   5      550.59      559.60     10.23 o 
   7  14   5       87.96       89.30      4.55 o 
  -2  15   5       61.80       78.39      5.48 o 
  -1  15   5      173.19      136.59      6.82 o 
   0  15   5      881.20      865.49     13.65 o 
   1  15   5      292.30      264.08      9.03 o 
   2  15   5       36.40       36.59      6.15 o 
   3  15   5      757.55      717.99     13.11 o 
   4  15   5      131.27      128.63      7.22 o 
   5  15   5      175.25      177.99      7.16 o 
   6  15   5      106.53       98.66      5.15 o 
   7  15   5       39.88       30.37      3.14 o 
  -2  16   5       14.92       28.43      4.08 o 
  -1  16   5      167.04      158.73      6.42 o 
   0  16   5      510.31      509.30     10.17 o 
   1  16   5      141.87      136.32      6.89 o 
   2  16   5      279.17      298.19      8.90 o 
   3  16   5      423.59      387.36      9.36 o 
   4  16   5      188.19      185.69      7.02 o 
   5  16   5      228.75      244.68      6.76 o 
   6  16   5      156.09      168.76      4.82 o 
  -1  17   5       26.37       33.98      4.15 o 
   0  17   5      417.03      406.36      8.29 o 
   1  17   5      179.00      199.60      6.82 o 
   2  17   5        1.73        0.94      4.55 o 
   3  17   5      117.94      117.12      5.75 o 
   4  17   5      199.04      193.45      5.95 o 
   5  17   5      635.12      627.83      7.89 o 
   1  18   5       67.51       57.39      4.21 o 
   2  18   5      595.66      637.46      8.63 o 
   3  18   5       67.96       90.10      4.21 o 
   4  18   5      164.98      193.91      4.75 o 
  -4 -18   6       72.21       70.15      4.28 o 
  -3 -18   6      132.55      139.33      5.08 o 
  -2 -18   6        5.24        7.49      3.55 o 
  -1 -18   6       23.32       39.20      3.88 o 
   0 -18   6       99.54       85.02      4.15 o 
   4 -18   6       37.31       34.58      3.61 o 
  -6 -17   6      556.37      624.72     20.40 o 
  -5 -17   6       90.99      106.29      4.98 o 
  -4 -17   6       54.28       46.42      4.88 o 
  -3 -17   6      154.49      146.35      6.35 o 
  -2 -17   6       46.48       41.81      4.88 o 
  -1 -17   6      342.46      331.71      8.09 o 
   0 -17   6       85.99       80.54      5.15 o 
   1 -17   6      364.13      415.32      7.56 o 
   5 -17   6       60.54       70.43      4.08 o 
  -7 -16   6      122.81      146.22      5.02 o 
  -6 -16   6       24.10       32.42      2.95 o 
  -5 -16   6      856.02      836.06     11.77 o 
  -4 -16   6      534.43      551.84     10.64 o 
  -3 -16   6      145.39      144.75      7.09 o 
  -2 -16   6      785.10      769.37     12.78 o 
  -1 -16   6      220.76      222.48      7.89 o 
   0 -16   6       40.13       42.14      5.15 o 
   1 -16   6       15.16       15.59      4.21 o 
   6 -16   6       86.20       89.50      4.15 o 
  -8 -15   6      276.08      268.63      6.49 o 
  -7 -15   6      536.69      603.87      6.55 o 
  -6 -15   6      205.46      180.39      4.89 o 
  -5 -15   6      185.08      213.65      7.96 o 
  -4 -15   6       56.74       66.02      6.69 o 
  -3 -15   6      114.49       98.19      7.16 o 
  -2 -15   6      750.01      642.74     12.58 o 
  -1 -15   6      210.55      171.77      7.83 o 
   0 -15   6      797.71      719.07     12.58 o 
   1 -15   6      209.19      229.10      7.49 o 
   6 -15   6       30.70       23.28      4.48 o 
  -9 -14   6      327.96      369.77      7.09 o 
  -8 -14   6       14.88       11.64      4.48 o 
  -7 -14   6      144.05      119.17      4.39 o 
  -6 -14   6      123.22      121.67      6.69 o 
  -5 -14   6      691.28      611.64     12.24 o 
  -4 -14   6       42.68       49.57      6.56 o 
  -3 -14   6      856.16      830.10     14.52 o 
  -2 -14   6      279.55      270.97      9.36 o 
  -1 -14   6     1273.36     1186.02     16.72 o 
   0 -14   6       87.07       73.24      6.22 o 
   1 -14   6       84.92       81.00      6.02 o 
   5 -14   6      530.85      511.24     10.57 o 
   6 -14   6      107.30      125.02      6.69 o 
   7 -14   6      513.35      505.62      9.83 o 
   8 -14   6       66.08       69.70      5.02 o 
 -10 -13   6       73.92       76.19      4.28 o 
  -9 -13   6      217.52      219.93      7.16 o 
  -8 -13   6      183.17      164.15      7.49 o 
  -7 -13   6      298.87      289.71     10.97 o 
  -6 -13   6       60.38       75.25      6.15 o 
  -5 -13   6       46.64       42.14      6.02 o 
  -4 -13   6      535.92      493.38     11.64 o 
  -3 -13   6     1594.10     1476.39     18.86 o 
  -2 -13   6     1763.78     1592.98     19.53 o 
  -1 -13   6      375.36      329.30     10.10 o 
   0 -13   6       18.22       12.04      5.42 o 
   1 -13   6     1264.14     1292.64     16.45 o 
   2 -13   6      412.62      434.65      9.70 o 
   4 -13   6      997.71      981.14     14.38 o 
   5 -13   6       69.61       92.44      7.22 o 
   6 -13   6     1186.81     1193.51     16.32 o 
   7 -13   6       55.96       69.70      6.82 o 
   8 -13   6       60.98       76.52      6.15 o 
   9 -13   6       94.99      118.39      5.69 o 
 -10 -12   6      349.94      358.93      7.96 o 
  -9 -12   6       33.78       24.48      5.48 o 
  -8 -12   6       59.98       67.76      6.62 o 
  -7 -12   6      349.91      329.68      6.65 o 
  -6 -12   6      340.98      395.85     10.30 o 
  -5 -12   6       81.73       95.99      6.76 o 
  -4 -12   6       62.82       59.47      6.35 o 
  -3 -12   6     2115.90     2025.22     21.54 o 
  -2 -12   6      588.07      539.20     12.17 o 
  -1 -12   6     1522.42     1418.06     17.93 o 
   0 -12   6     2483.69     2473.85     22.61 o 
   1 -12   6     2342.31     2412.31     21.74 o 
   4 -12   6      709.76      712.98     12.98 o 
   5 -12   6       65.32       90.70      7.09 o 
   6 -12   6       34.53       32.37      7.02 o 
   7 -12   6      541.32      530.10     12.44 o 
   8 -12   6      242.44      231.44      8.90 o 
   9 -12   6      542.16      515.59     10.30 o 
  10 -12   6       29.43       30.84      4.35 o 
 -10 -11   6      121.82      120.00      6.76 o 
  -9 -11   6      369.82      386.49     10.43 o 
  -8 -11   6      233.14      215.05      8.96 o 
  -7 -11   6      294.06      309.02     14.35 o 
  -6 -11   6      181.01      182.61      8.03 o 
  -5 -11   6      518.70      570.10     12.17 o 
  -4 -11   6       24.83       32.34      5.12 o 
  -3 -11   6     3141.67     3262.08     26.29 o 
  -2 -11   6      609.58      561.34     11.51 o 
  -1 -11   6      604.42      577.39     11.37 o 
   0 -11   6       68.44       83.48      6.02 o 
   2 -11   6      110.15      103.41     15.25 o 
   3 -11   6      101.40       86.49     16.99 o 
   8 -11   6      114.20      116.72      8.36 o 
   9 -11   6      309.22      294.85      9.43 o 
  10 -11   6     1490.80     1522.61     14.78 o 
 -11 -10   6      160.05      188.96      6.76 o 
 -10 -10   6      360.28      347.36      9.77 o 
  -9 -10   6      289.10      242.14      9.50 o 
  -8 -10   6      123.87      125.35      7.96 o 
  -7 -10   6      285.44      242.57      6.76 o 
  -6 -10   6      381.51      355.92      9.83 o 
  -5 -10   6      238.12      204.46      8.00 o 
  -4 -10   6     2646.10     2668.20     47.29 o 
  -3 -10   6      315.26      304.55      9.10 o 
   1 -10   6       67.97       82.54     11.17 o 
   7 -10   6     2546.03     2854.72     25.48 o 
   8 -10   6       41.81       38.06      5.95 o 
   9 -10   6      500.63      552.93     30.43 o 
  10 -10   6      131.21      134.85      4.52 o 
  11 -10   6       31.97       35.65      4.01 o 
 -11  -9   6       94.93       69.43      5.95 o 
 -10  -9   6      193.31      181.87      8.76 o 
  -9  -9   6      113.37      114.72      7.96 o 
  -8  -9   6      326.47      284.28      7.14 o 
  -7  -9   6     1587.83     1401.44     13.22 o 
  -6  -9   6      379.05      402.12     17.70 o 
  -5  -9   6     1460.93     1533.71     31.47 o 
   1  -9   6       66.62       85.89      8.09 o 
   2  -9   6       78.00      101.94      9.70 o 
   3  -9   6      968.99      900.07     23.41 o 
   4  -9   6      479.28      519.67     19.40 o 
   5  -9   6      431.78      406.15     18.93 o 
   6  -9   6      111.04      109.16      7.09 o 
   7  -9   6      305.00      334.05     10.50 o 
   8  -9   6       25.90       37.19      6.69 o 
   9  -9   6       89.98      115.12      7.56 o 
  10  -9   6      135.17      127.32      5.07 o 
  11  -9   6      275.13      282.60      4.78 o 
 -11  -8   6       98.47      102.99      4.60 o 
 -10  -8   6       67.67       54.64      4.58 o 
  -9  -8   6      116.22      117.01      5.46 o 
  -8  -8   6     1059.91      915.38     10.97 o 
  -7  -8   6       24.23       39.50      4.26 o 
  -6  -8   6      393.43      432.85      9.10 o 
  -5  -8   6     1140.57     1163.61     26.22 o 
   0  -8   6      179.81      181.81      8.96 o 
   1  -8   6      288.31      308.16     11.77 o 
   2  -8   6     3765.78     3807.83     41.40 o 
   3  -8   6     1019.13     1077.59     24.62 o 
   4  -8   6      317.24      289.37     15.38 o 
   5  -8   6      150.92      174.38     13.78 o 
   6  -8   6      169.53      152.91     14.92 o 
   7  -8   6      113.15      112.78      8.09 o 
   8  -8   6      379.89      382.81     11.84 o 
   9  -8   6      151.56      154.18      8.76 o 
  10  -8   6       10.85        9.23      5.42 o 
  11  -8   6       35.40       37.38      3.71 o 
 -12  -7   6       32.02       36.79      4.62 o 
 -11  -7   6      390.72      404.71      9.16 o 
 -10  -7   6      140.53      139.26      5.82 o 
  -9  -7   6      620.71      675.80     24.64 o 
  -8  -7   6      118.59      131.15      6.89 o 
  -7  -7   6      836.15      885.90      9.47 o 
  -6  -7   6     2230.00     2506.68     49.26 o 
  -1  -7   6       97.24       94.11      5.48 o 
   1  -7   6      677.10      822.08     16.92 o 
   2  -7   6     3296.21     3795.93     39.13 o 
   3  -7   6       11.45        1.67      6.89 o 
   4  -7   6       16.11       18.46      8.36 o 
   5  -7   6      466.36      417.19     18.39 o 
   6  -7   6      254.41      241.74     14.65 o 
   7  -7   6      295.29      311.97     10.64 o 
   8  -7   6      916.72      880.94     16.59 o 
   9  -7   6      833.26      831.64     16.05 o 
  10  -7   6       62.78       73.85      7.49 o 
  11  -7   6       97.18       93.67      4.56 o 
  12  -7   6       19.60       25.42      3.88 o 
 -12  -6   6      136.16      122.41      6.69 o 
 -11  -6   6     1157.01     1220.67     16.92 o 
 -10  -6   6      150.06      157.89      6.27 o 
  -9  -6   6       81.42       89.23      4.95 o 
  -8  -6   6        6.59       10.21      3.23 o 
  -7  -6   6        1.82       13.73      3.50 o 
  -6  -6   6     3039.95     3134.86     40.00 o 
   0  -6   6     4501.01     5525.16     35.52 o 
   1  -6   6      216.73      242.88      9.57 o 
   2  -6   6    10745.29    11188.05     63.34 o 
   3  -6   6      820.15      868.30     20.27 o 
   4  -6   6      706.55      730.57     20.33 o 
   5  -6   6      149.15      147.56     12.17 o 
   6  -6   6     2075.06     2049.84     36.52 o 
   7  -6   6     3889.22     3978.27     51.71 o 
   8  -6   6      968.83      990.24     17.53 o 
   9  -6   6      521.46      488.43     13.38 o 
  10  -6   6      290.07      267.02     10.57 o 
  11  -6   6      100.01       96.72      7.22 o 
  12  -6   6       88.73       63.52      3.29 o 
 -13  -5   6      231.36      208.63      6.35 o 
 -12  -5   6       57.26       38.93      6.56 o 
 -11  -5   6      104.26       89.36      8.09 o 
 -10  -5   6      515.93      501.56     15.92 o 
  -9  -5   6      174.27      144.61     10.87 o 
  -8  -5   6      144.34      150.47      5.79 o 
  -7  -5   6      425.91      457.36      8.98 o 
  -6  -5   6      742.59      759.13     19.46 o 
  -4  -5   6     2525.77     2601.68     23.28 o 
  -3  -5   6      941.27      868.50     13.04 o 
  -1  -5   6      787.87      815.85     11.51 o 
   0  -5   6     9645.26     9449.45     43.61 o 
   1  -5   6     5226.27     5302.95     37.26 o 
   2  -5   6      517.39      580.80     14.78 o 
   3  -5   6     1638.73     1763.08     26.82 o 
   4  -5   6     1637.32     1792.11     29.16 o 
   5  -5   6     1226.74     1482.54     28.90 o 
   6  -5   6      316.07      343.68     16.19 o 
   7  -5   6     1352.21     1471.24     31.44 o 
   8  -5   6      139.72      189.70      9.57 o 
   9  -5   6      589.88      654.52     15.18 o 
  10  -5   6       10.29        9.83      7.09 o 
  11  -5   6      206.86      217.66      9.10 o 
  12  -5   6      121.22      121.87      4.05 o 
 -13  -4   6      169.86      183.28      6.96 o 
 -12  -4   6      122.41       96.19      7.69 o 
 -10  -4   6      307.39      279.36     11.64 o 
  -9  -4   6      600.74      486.96     12.84 o 
  -8  -4   6     1066.53     1130.65     24.05 o 
  -7  -4   6      305.96      377.26     14.05 o 
  -6  -4   6      415.07      436.12     14.45 o 
  -5  -4   6     7264.04     8006.10     46.69 o 
  -2  -4   6      263.81      439.00      6.22 o 
  -1  -4   6     1183.03     1320.47     13.51 o 
   0  -4   6      357.47      373.45      8.70 o 
   1  -4   6    11209.25    10465.17     48.83 o 
   2  -4   6     1220.07     1375.19     20.33 o 
   3  -4   6     4823.53     5091.05     42.07 o 
   4  -4   6     2002.82     1934.12     28.83 o 
   5  -4   6      361.14      346.29     15.38 o 
   6  -4   6       15.94       19.26      8.36 o 
   7  -4   6      158.77      209.97     14.45 o 
   8  -4   6     3142.60     3456.34     69.73 o 
   9  -4   6     1304.06     1194.05     19.93 o 
  10  -4   6       33.43       38.13      7.96 o 
  11  -4   6       42.91       44.15      7.63 o 
  12  -4   6       56.40       65.28      6.15 o 
 -13  -3   6      382.99      331.04      8.90 o 
 -11  -3   6      146.49      133.51      9.63 o 
 -10  -3   6       53.99       40.32      5.08 o 
  -9  -3   6      293.26      281.91      7.35 o 
  -8  -3   6      293.86      304.27      6.69 o 
  -7  -3   6     1062.63     1038.06     21.54 o 
  -6  -3   6      104.06       94.18      7.89 o 
  -5  -3   6     3358.30     3104.02     29.77 o 
  -4  -3   6       13.03       13.18      4.62 o 
  -1  -3   6     6511.85     7704.63     30.70 o 
   0  -3   6     8330.80     8713.60     37.99 o 
   1  -3   6     5098.46     5220.01     32.84 o 
   2  -3   6      684.01      836.86     15.25 o 
   3  -3   6      215.60      202.21     10.17 o 
   4  -3   6      394.71      378.60     13.91 o 
   5  -3   6     1102.98     1071.57     22.88 o 
   6  -3   6     1263.17     1427.63     27.96 o 
   7  -3   6     1336.48     1494.85     30.64 o 
   8  -3   6      751.47      767.42     13.00 o 
   9  -3   6       30.27       28.09      7.69 o 
  10  -3   6       16.64       22.94      8.03 o 
  11  -3   6      269.47      255.05     10.50 o 
  12  -3   6      104.07      101.87      6.76 o 
  13  -3   6       46.25       46.69      3.88 o 
 -13  -2   6      123.59      108.36      7.22 o 
 -12  -2   6      111.33       92.24      8.49 o 
 -11  -2   6      278.01      237.66     11.17 o 
 -10  -2   6      308.27      285.55     11.17 o 
  -9  -2   6      350.59      368.11      7.91 o 
  -8  -2   6      374.64      405.19      7.05 o 
  -7  -2   6      226.27      224.95     11.57 o 
  -6  -2   6      180.26      177.37      6.51 o 
  -5  -2   6     1685.53     1807.83     23.61 o 
  -1  -2   6     1848.82     1885.89     15.05 o 
   0  -2   6       28.03       33.78      3.01 o 
   1  -2   6       27.83       88.52      2.96 o 
   2  -2   6      737.85      846.02      7.83 o 
   3  -2   6     2810.26     2722.81     28.70 o 
   4  -2   6     4465.49     5069.17     42.48 o 
   5  -2   6      645.52      603.00     10.08 o 
   6  -2   6      222.80      315.32     13.85 o 
   7  -2   6       50.48       69.10      9.90 o 
   8  -2   6      633.48      693.18     15.59 o 
   9  -2   6      155.60      268.76     11.84 o 
  10  -2   6      113.18      115.72      9.10 o 
  11  -2   6        8.28        2.41      6.96 o 
  12  -2   6       52.56       49.83      6.22 o 
  13  -2   6       75.45       92.24      4.35 o 
 -13  -1   6      909.18      811.37     13.11 o 
 -12  -1   6       71.13       66.89      7.89 o 
 -11  -1   6     1247.06     1090.24     18.80 o 
 -10  -1   6      231.46      244.35     10.77 o 
  -9  -1   6     1726.05     1679.03    153.21 o 
  -8  -1   6     2590.30     2666.58     44.36 o 
  -7  -1   6      402.37      398.06     15.12 o 
  -6  -1   6     3788.35     3633.25     37.59 o 
  -5  -1   6      131.09      138.60      8.49 o 
  -4  -1   6      491.44      509.91     11.27 o 
  -1  -1   6     1512.99     1442.48     13.44 o 
   0  -1   6      465.88      472.78      8.63 o 
   2  -1   6     4366.61     3760.27     29.10 o 
   4  -1   6      618.06      660.05      9.79 o 
   5  -1   6     2153.21     2243.75     70.40 o 
   6  -1   6     2489.33     2683.15     34.92 o 
   7  -1   6      116.47      121.54     11.30 o 
   8  -1   6      198.12      221.93     10.80 o 
   9  -1   6      110.64      131.64      9.50 o 
  10  -1   6      228.70      194.45      9.83 o 
  11  -1   6       69.09       74.18      7.76 o 
  12  -1   6       80.21       74.31      6.29 o 
  13  -1   6      234.09      237.66      5.69 o 
 -13   0   6        1.00        8.29      6.15 o 
 -12   0   6      106.08       74.11      8.36 o 
 -11   0   6      246.80      241.41     11.44 o 
 -10   0   6      463.58      425.22     13.04 o 
  -9   0   6       76.29      102.13     56.62 o 
  -8   0   6     4586.21     5014.24     29.35 o 
  -7   0   6      368.92      321.61     14.38 o 
  -6   0   6     1777.41     1834.05     27.76 o 
  -5   0   6     1304.10     1117.90     78.33 o 
  -4   0   6       65.18       87.71     16.56 o 
  -3   0   6      581.52      435.43     11.97 o 
  -2   0   6       99.70      113.94      3.78 o 
  -1   0   6      176.64      119.26      4.95 o 
   0   0   6       47.01       14.65      2.94 o 
   1   0   6      197.78      248.43      7.22 o 
   2   0   6    12202.46    12375.94     50.97 o 
   3   0   6     1105.52      848.13     10.08 o 
   4   0   6     2104.66     2174.22     16.65 o 
   5   0   6      866.50      917.22     63.24 o 
   6   0   6     1731.33     1615.39     26.35 o 
   7   0   6      542.29      526.76     16.12 o 
   8   0   6        0.70        8.70      5.35 o 
   9   0   6      213.02      233.51     10.30 o 
  10   0   6      770.83      706.76     15.45 o 
  11   0   6        3.17       10.17      6.69 o 
  12   0   6      179.63      200.67      7.63 o 
 -13   1   6      869.86      806.56     12.84 o 
 -12   1   6       61.65       64.41      8.09 o 
 -11   1   6     1206.71      982.21     18.13 o 
 -10   1   6      238.89      271.30     11.44 o 
  -9   1   6     1616.11     1733.99     50.97 o 
  -8   1   6     2417.08     2613.35     90.00 o 
  -7   1   6      358.78      336.32     15.12 o 
  -6   1   6     3941.36     3685.22     39.73 o 
  -5   1   6      118.73       71.77      7.63 o 
  -4   1   6      502.61      524.17      5.78 o 
  -3   1   6      455.12      533.28     63.51 o 
  -2   1   6     6087.52     4959.38     20.09 o 
  -1   1   6     1477.05     1508.97     15.72 o 
   0   1   6      436.13      484.25      8.46 o 
   1   1   6     1150.22     1129.53     12.21 o 
   2   1   6     4342.96     3730.31     28.03 o 
   3   1   6      352.98      323.55     12.01 o 
   4   1   6      660.60      835.12     32.27 o 
   5   1   6     2197.92     2217.20    124.05 o 
   6   1   6     2497.22     2632.71     32.11 o 
   7   1   6       88.62      121.00      9.23 o 
   9   1   6       78.91       89.36      8.16 o 
  10   1   6      212.89      184.28      9.23 o 
  11   1   6       78.83       94.31      7.56 o 
  12   1   6       82.16       86.69      5.95 o 
 -13   2   6      125.40      118.39      7.09 o 
 -12   2   6      139.62      122.81      8.70 o 
 -11   2   6      271.54      240.27     13.81 o 
 -10   2   6      269.40      284.23     10.60 o 
  -9   2   6      375.22      427.67     12.54 o 
  -8   2   6      341.30      376.71      9.60 o 
  -7   2   6      235.11      207.22     12.44 o 
  -5   2   6     1687.45     1826.29     26.15 o 
  -4   2   6     3068.52     2581.25     15.75 o 
  -3   2   6      403.88      498.43      7.08 o 
  -2   2   6     5168.38     5041.08     30.10 o 
  -1   2   6     1627.80     1803.55     18.53 o 
   0   2   6       31.77       37.53      4.28 o 
   1   2   6       35.99       83.47      3.78 o 
   2   2   6      768.50      876.52     13.91 o 
   3   2   6     2855.52     2744.10     17.94 o 
   4   2   6     4961.71     5162.08     37.99 o 
   6   2   6      201.91      308.16     11.64 o 
   8   2   6      682.92      717.26     14.45 o 
   9   2   6      138.02      135.52      8.29 o 
  10   2   6       96.78      102.48      7.49 o 
  11   2   6       13.92        6.15      5.69 o 
  12   2   6       41.49       55.38      4.95 o 
 -13   3   6      349.81      337.73      8.63 o 
 -12   3   6      225.52      216.77      5.80 o 
 -11   3   6      138.36      159.72      8.46 o 
 -10   3   6       53.41       48.28      5.05 o 
  -9   3   6      266.59      255.06      6.88 o 
  -8   3   6      263.98      285.32      7.99 o 
  -7   3   6     1129.20      985.96     23.68 o 
  -6   3   6       86.05       75.52      8.56 o 
  -5   3   6     3450.67     2990.11     33.65 o 
  -4   3   6        9.88       19.74      5.46 o 
  -3   3   6      815.65      711.78     35.38 o 
  -2   3   6     2491.31     2628.50     23.68 o 
  -1   3   6     6323.63     7484.50     40.74 o 
   0   3   6     9193.23     9598.01     46.62 o 
   1   3   6     5200.44     5383.82     35.85 o 
   2   3   6      695.69      852.84     15.05 o 
   3   3   6      167.59      201.81      8.29 o 
   4   3   6      366.24      354.94      7.71 o 
   5   3   6     1176.95     1086.52     34.01 o 
   6   3   6     1237.27     1329.43     22.07 o 
   9   3   6       29.47       34.11      6.56 o 
  10   3   6       15.32       14.58      5.62 o 
 -13   4   6      156.55      157.39      5.95 o 
 -12   4   6       95.99       89.62      5.72 o 
 -11   4   6     1126.95     1065.29     11.57 o 
 -10   4   6      332.24      288.13      7.49 o 
  -9   4   6      527.24      476.54      8.89 o 
  -8   4   6     1060.94     1152.67     18.69 o 
  -7   4   6      267.23      341.41     15.32 o 
  -6   4   6      397.71      402.21     15.25 o 
  -5   4   6     7580.70     8179.01     45.02 o 
  -4   4   6     1291.90     1090.31     12.57 o 
  -3   4   6     1210.34     1085.81     12.41 o 
  -2   4   6      298.65      314.52     10.17 o 
  -1   4   6     1177.65     1475.72     20.40 o 
   0   4   6      337.15      458.80     12.17 o 
   1   4   6    11465.31    11103.70     55.38 o 
   2   4   6     1279.32     1492.38     21.07 o 
   3   4   6     5084.22     5112.59     38.93 o 
   4   4   6     1911.70     1854.05     24.21 o 
   5   4   6      431.32      423.75     12.58 o 
 -12   5   6       48.48       41.74      5.62 o 
 -11   5   6       99.87      103.75      7.16 o 
 -10   5   6      481.54      486.07     12.04 o 
  -9   5   6      203.33      180.86      9.77 o 
  -8   5   6      157.61      146.92      5.98 o 
  -6   5   6      624.72      616.46     18.73 o 
  -5   5   6      901.84      733.75     64.01 o 
  -4   5   6     2476.03     2377.37     49.40 o 
  -3   5   6      935.30      819.87     16.66 o 
  -2   5   6     1400.90     1254.96     55.02 o 
  -1   5   6      786.55      806.56     16.99 o 
   0   5   6     9474.81     9527.38     56.19 o 
   1   5   6     5076.15     5077.60     41.94 o 
   2   5   6      586.65      635.79     15.99 o 
   3   5   6     1623.62     1674.05     24.48 o 
   4   5   6     1582.36     1689.17     25.02 o 
   5   5   6     1204.21     1464.82     23.81 o 
 -12   6   6      160.78      138.73      6.62 o 
 -11   6   6     1119.22     1176.26     16.32 o 
  -9   6   6       81.57       86.90     13.98 o 
  -8   6   6        4.62       16.87      6.09 o 
  -7   6   6        3.81        6.33      4.62 o 
  -6   6   6     3212.46     3320.27     41.54 o 
  -5   6   6       32.55       64.37     10.84 o 
  -4   6   6     3459.75     3263.54     31.97 o 
  -3   6   6     2168.09     2384.27     40.10 o 
  -2   6   6     2008.24     1928.10     39.80 o 
  -1   6   6      725.74      733.35     16.19 o 
   0   6   6     4584.97     5500.21     47.42 o 
   1   6   6      225.01      183.81     11.04 o 
   2   6   6    11313.99    11602.70     68.70 o 
   3   6   6      827.30      838.53     19.73 o 
   4   6   6      678.48      755.19     18.60 o 
   5   6   6      153.87      124.08      9.57 o 
   6   6   6     2207.60     2115.32     22.54 o 
 -12   7   6       24.34       18.19      4.88 o 
 -11   7   6      402.28      407.49     10.43 o 
 -10   7   6      123.04      117.06      8.03 o 
  -9   7   6      612.72      623.75     13.65 o 
  -8   7   6      115.94      124.75      8.43 o 
  -7   7   6      722.45      721.19     14.01 o 
  -6   7   6     2080.72     2296.14     50.60 o 
  -5   7   6     3127.43     3026.49     37.53 o 
  -4   7   6      223.71      228.38     16.35 o 
  -3   7   6     6322.09     6380.23     48.36 o 
  -2   7   6      779.82      926.87     12.98 o 
  -1   7   6       78.39      107.27      5.23 o 
   0   7   6     1290.77     1393.69     19.57 o 
   1   7   6      644.09      752.31     20.27 o 
   2   7   6     3493.50     3743.02     42.68 o 
   3   7   6        6.12        8.76      7.42 o 
   4   7   6       17.73       30.64      8.49 o 
   5   7   6      433.88      452.58     15.72 o 
   6   7   6      320.43      302.61      9.57 o 
   7   7   6      238.59      239.20      8.76 o 
 -12   8   6       79.55       92.91      5.48 o 
 -10   8   6       59.25       60.40      7.22 o 
  -9   8   6      103.30      102.54      8.09 o 
  -7   8   6       15.39       33.04      6.15 o 
  -6   8   6      367.41      415.90      8.83 o 
  -5   8   6     1149.40     1265.15     25.28 o 
  -4   8   6      512.89      596.13     11.34 o 
  -3   8   6      976.79     1170.12     65.85 o 
  -2   8   6     5027.94     5215.19    174.48 o 
  -1   8   6     2035.64     1979.87     33.65 o 
   0   8   6      177.11      240.67     13.51 o 
   1   8   6      325.70      315.85     15.38 o 
   2   8   6     3871.66     3838.00     46.89 o 
   3   8   6     1127.86     1146.96     26.02 o 
   4   8   6      269.19      247.89     13.18 o 
   5   8   6      170.62      166.02      8.16 o 
   6   8   6      186.27      167.56      8.16 o 
   7   8   6       96.19       96.99      6.89 o 
 -12   9   6       68.70       77.32      4.75 o 
 -11   9   6       84.30       63.68      6.02 o 
 -10   9   6      192.00      175.59      8.23 o 
  -9   9   6      132.95      121.20      8.23 o 
  -6   9   6      328.69      339.75     24.41 o 
  -5   9   6     1332.57     1472.10     14.80 o 
  -4   9   6     2052.43     2056.86     34.58 o 
  -3   9   6      827.49      834.45     23.68 o 
  -2   9   6     3230.13     3387.36     46.89 o 
  -1   9   6      793.42      796.39     23.75 o 
   0   9   6     1078.74      999.47     26.76 o 
   1   9   6       79.66       95.25     11.51 o 
   2   9   6       63.49       63.01     10.97 o 
   3   9   6      908.19      890.70     25.22 o 
   4   9   6      490.41      484.03     10.09 o 
   5   9   6      507.64      457.06     11.71 o 
   6   9   6      109.77      116.12      7.83 o 
   7   9   6      307.42      285.62      9.63 o 
 -11  10   6      171.65      196.25      6.89 o 
 -10  10   6      409.26      387.22     10.03 o 
  -9  10   6      283.65      236.79      9.16 o 
  -8  10   6      133.08      121.81      7.89 o 
  -6  10   6      409.14      332.04     10.23 o 
  -4  10   6     2767.70     2678.60     41.27 o 
  -3  10   6      296.31      242.41     15.05 o 
  -2  10   6      684.55      659.20     23.34 o 
  -1  10   6      758.79      713.85     25.55 o 
   0  10   6      247.81      267.29     17.12 o 
   1  10   6       95.54       87.56     11.97 o 
   2  10   6      235.04      259.44      7.91 o 
   3  10   6      865.47      874.29     19.83 o 
   4  10   6      958.95      851.24     13.28 o 
   5  10   6      156.28      147.69      8.16 o 
   6  10   6      256.24      221.07      9.16 o 
   7  10   6     2660.37     2603.95     23.55 o 
 -11  11   6       89.07       65.75      4.55 o 
 -10  11   6      116.57      110.70      6.42 o 
  -9  11   6      358.40      345.95      9.57 o 
  -8  11   6      255.94      252.04      9.10 o 
  -7  11   6      285.98      299.67      9.83 o 
  -6  11   6      141.10      141.27      7.69 o 
  -5  11   6      507.51      546.22     11.57 o 
  -4  11   6       24.61       29.23      4.08 o 
  -3  11   6     3225.48     3311.46     20.65 o 
  -2  11   6      722.20      709.46     32.33 o 
  -1  11   6      645.01      604.92     25.79 o 
   0  11   6       58.53       78.57      5.78 o 
   1  11   6      220.29      190.27     14.68 o 
   2  11   6      124.11      115.09      7.21 o 
   3  11   6       86.04       75.35      6.66 o 
   4  11   6     2606.56     2587.03     25.89 o 
   5  11   6      474.64      422.34     11.77 o 
   6  11   6     4345.49     4221.35     30.97 o 
   7  11   6      247.13      224.95      8.43 o 
 -10  12   6      336.22      345.95      7.63 o 
  -9  12   6       41.98       31.77      5.28 o 
  -8  12   6       47.32       46.22      5.95 o 
  -7  12   6      355.62      333.65      9.50 o 
  -6  12   6      321.26      420.67     10.23 o 
  -4  12   6       48.36       44.75      4.82 o 
  -3  12   6     2250.99     2221.54     19.20 o 
  -2  12   6      541.34      546.60     17.23 o 
  -1  12   6     1470.74     1361.81     16.99 o 
   0  12   6     2471.06     2354.25     22.88 o 
   1  12   6     2323.36     2411.84     47.63 o 
   2  12   6     1259.03     1215.99     18.13 o 
   3  12   6     1159.95     1068.23     17.19 o 
   4  12   6      708.65      644.08     13.91 o 
   5  12   6       95.32      112.24      8.03 o 
   6  12   6       23.61       22.54      6.22 o 
   7  12   6      574.03      543.68     10.70 o 
  -9  13   6      239.51      240.54      6.62 o 
  -8  13   6      143.83      145.62      6.22 o 
  -2  13   6     1793.17     1795.79     17.93 o 
  -1  13   6      416.56      385.42     10.03 o 
   0  13   6        7.49       14.45      5.15 o 
   1  13   6     1164.49     1092.18     16.66 o 
   2  13   6      451.42      435.65     11.57 o 
   3  13   6      212.06      186.82      8.83 o 
   4  13   6      962.69      885.29     15.65 o 
   5  13   6       64.23       75.12      6.96 o 
   6  13   6     1260.71     1238.93     15.99 o 
   7  13   6       67.92       75.99      5.42 o 
  -2  14   6      264.54      279.33      7.96 o 
  -1  14   6     1364.72     1321.34     16.25 o 
   0  14   6       85.48       97.79      6.76 o 
   1  14   6      102.68       97.06      7.09 o 
   2  14   6       86.07      103.48      7.36 o 
   3  14   6       16.83       31.84      6.69 o 
   4  14   6      725.83      726.76     13.71 o 
   5  14   6      537.86      512.11     11.10 o 
   6  14   6      114.03      116.32      6.15 o 
   7  14   6      496.38      461.20      7.76 o 
  -2  15   6      755.00      705.62     10.84 o 
  -1  15   6      192.02      152.11      6.76 o 
   0  15   6      894.57      850.64     13.51 o 
   1  15   6      185.47      182.48      7.89 o 
   2  15   6      225.48      208.63      8.76 o 
   3  15   6      412.17      382.74     10.43 o 
   4  15   6      473.24      466.09     10.70 o 
   5  15   6       27.52       24.08      5.08 o 
   6  15   6       42.26       33.71      4.35 o 
   7  15   6      259.90      252.78      5.08 o 
  -2  16   6      783.81      839.20     10.64 o 
  -1  16   6      216.73      211.17      6.96 o 
   0  16   6       34.53       34.58      5.15 o 
   1  16   6       16.22       14.58      5.02 o 
   2  16   6      455.48      465.42     10.17 o 
   3  16   6      564.43      500.87     10.23 o 
   4  16   6      115.33      130.17      6.35 o 
   5  16   6      280.19      294.25      7.02 o 
   6  16   6       77.69       83.75      3.95 o 
  -1  17   6      304.68      319.06      6.82 o 
   0  17   6       84.13       75.45      4.95 o 
   1  17   6      323.88      352.24      8.09 o 
   2  17   6      480.00      475.39      9.10 o 
   3  17   6       44.13       38.46      4.75 o 
   4  17   6      168.02      175.72      5.69 o 
   5  17   6       56.18       58.80      3.61 o 
   1  18   6       40.96       59.67      4.15 o 
   2  18   6      209.83      212.11      5.62 o 
   3  18   6      453.54      556.39      7.56 o 
   4  18   6       32.56       32.04      2.94 o 
  -4 -18   7       12.62        8.23      3.01 o 
  -3 -18   7       29.92       29.97      3.61 o 
  -2 -18   7       87.33       93.65      4.48 o 
  -1 -18   7       29.18       23.14      3.41 o 
   0 -18   7      169.26      179.80      4.82 o 
  -5 -17   7      168.24      174.56      8.93 o 
  -4 -17   7       65.74       80.91      3.22 o 
  -3 -17   7        8.33       15.79      4.28 o 
  -2 -17   7      261.28      220.67      6.96 o 
  -1 -17   7       39.31       48.56      4.82 o 
   0 -17   7       83.01       92.04      4.88 o 
   1 -17   7      184.19      186.82      5.48 o 
   5 -17   7      208.24      242.34      5.22 o 
  -7 -16   7      111.55      113.85      4.48 o 
  -6 -16   7        5.04        4.88      2.58 o 
  -5 -16   7       58.25       63.32      6.25 o 
  -4 -16   7      309.22      326.49      8.49 o 
  -3 -16   7        7.48        8.56      4.68 o 
  -2 -16   7      110.20       99.00      6.35 o 
  -1 -16   7      236.95      210.70      7.56 o 
   0 -16   7      111.50      110.30      6.09 o 
   1 -16   7       86.38       90.30      5.22 o 
  -8 -15   7       95.05       93.45      4.48 o 
  -7 -15   7      185.59      217.94      4.68 o 
  -6 -15   7       22.61       26.04      3.38 o 
  -5 -15   7      184.23      168.83      7.29 o 
  -4 -15   7       38.21       36.39      5.69 o 
  -3 -15   7      152.14      142.21      7.69 o 
  -2 -15   7      416.08      369.16     10.17 o 
  -1 -15   7      201.72      204.48      8.09 o 
   0 -15   7      563.41      504.48     10.64 o 
   1 -15   7       79.78       76.59      5.62 o 
  -9 -14   7       51.53       31.51      3.75 o 
  -8 -14   7       32.50       29.97      4.62 o 
  -7 -14   7       14.41       19.46      3.25 o 
  -6 -14   7      323.42      340.11      6.38 o 
  -5 -14   7      126.48      123.21      7.09 o 
  -4 -14   7      638.67      571.37     12.11 o 
  -3 -14   7      220.11      214.52      9.03 o 
  -2 -14   7      409.28      372.04     10.23 o 
  -1 -14   7       13.29       15.05      5.89 o 
   0 -14   7      239.14      241.27      8.43 o 
   1 -14   7       74.02       85.62      6.09 o 
   5 -14   7      232.31      232.17      7.69 o 
   6 -14   7      202.84      227.89      7.56 o 
   7 -14   7       27.31       22.01      4.68 o 
   8 -14   7      171.95      188.09      5.82 o 
 -10 -13   7       22.08       25.82      3.55 o 
  -9 -13   7       59.71       51.30      5.02 o 
  -8 -13   7      117.00      114.25      6.56 o 
  -7 -13   7      384.94      392.17     10.10 o 
  -6 -13   7       85.62       89.03      6.35 o 
  -5 -13   7      195.83      171.30      7.96 o 
  -4 -13   7       20.37       16.59      5.69 o 
  -3 -13   7      282.17      260.54      9.30 o 
  -2 -13   7      198.93      177.93      8.70 o 
  -1 -13   7     3208.96     2898.80     25.42 o 
   0 -13   7      200.20      171.30      8.29 o 
   1 -13   7      369.60      363.48      9.77 o 
   5 -13   7      220.99      229.23      8.56 o 
   6 -13   7      434.68      437.86     10.64 o 
   7 -13   7      377.19      419.60     10.23 o 
   8 -13   7      238.89      223.41      7.49 o 
   9 -13   7      620.29      705.02      9.16 o 
 -10 -12   7      126.59      119.80      5.69 o 
  -9 -12   7       13.59        8.03      5.15 o 
  -8 -12   7      807.25      751.04     13.24 o 
  -7 -12   7      134.84      161.36      6.59 o 
  -6 -12   7       33.78       37.93      5.69 o 
  -5 -12   7      433.36      454.78     11.04 o 
  -4 -12   7      547.73      508.03     11.64 o 
  -3 -12   7      439.90      396.46     10.77 o 
  -2 -12   7      343.92      296.66      9.83 o 
  -1 -12   7     1056.64      890.64     14.72 o 
   0 -12   7     1495.92     1533.18     18.39 o 
   1 -12   7      289.84      324.48      9.57 o 
   6 -12   7     1079.06     1079.53     16.39 o 
   7 -12   7      140.21      144.82      8.23 o 
   8 -12   7       16.40       19.33      5.89 o 
   9 -12   7      214.21      189.97      7.16 o 
 -10 -11   7      207.22      208.83      7.29 o 
  -9 -11   7       64.63       51.64      6.29 o 
  -8 -11   7      180.34      181.41      8.36 o 
  -7 -11   7      464.83      465.89     11.77 o 
  -6 -11   7     1156.67     1108.03     15.65 o 
  -5 -11   7       43.56       28.63      6.56 o 
  -4 -11   7      129.28      134.31      7.69 o 
  -3 -11   7      948.07      971.84     15.12 o 
  -2 -11   7      274.44      248.70      8.43 o 
  -1 -11   7     1873.32     1846.49     19.87 o 
   0 -11   7      172.34      176.99      7.49 o 
   1 -11   7     1667.52     1848.63     18.93 o 
   3 -11   7     2819.61     2636.06     41.47 o 
   8 -11   7      197.54      206.82      9.36 o 
   9 -11   7       20.51       30.43      6.15 o 
  10 -11   7      115.99      112.64      5.82 o 
 -10 -10   7      278.83      276.99      8.90 o 
  -9 -10   7       76.22       75.79      7.16 o 
  -8 -10   7      406.68      375.65     10.97 o 
  -7 -10   7     1693.39     1671.17     20.33 o 
  -6 -10   7      914.42      900.67     14.25 o 
  -5 -10   7      245.85      254.52      8.49 o 
  -4 -10   7     5712.94     5989.31     34.78 o 
  -3 -10   7     3743.11     3766.96     27.49 o 
  -2 -10   7      130.39      107.89      6.35 o 
   3 -10   7      471.07      393.91     16.72 o 
   4 -10   7     2321.17     2324.08     40.27 o 
   6 -10   7     1208.37     1393.18     17.99 o 
   7 -10   7      411.04      487.23     11.71 o 
   8 -10   7      351.06      449.70     10.90 o 
   9 -10   7      395.19      445.22      9.63 o 
  10 -10   7      375.68      368.84      7.32 o 
 -11  -9   7      121.11      109.03      6.56 o 
 -10  -9   7       88.41      104.48      7.56 o 
  -9  -9   7       31.51       29.23      6.35 o 
  -8  -9   7      634.62      598.80     13.24 o 
  -7  -9   7     2063.48     1920.94     21.81 o 
  -6  -9   7       87.30      110.54      5.98 o 
  -5  -9   7      203.11      192.22      6.53 o 
  -4  -9   7      329.94      380.60      9.77 o 
   1  -9   7      745.72      660.47     17.53 o 
   2  -9   7     1527.26     1481.27     27.83 o 
   3  -9   7        8.02       31.30     11.10 o 
   4  -9   7     1459.57     1354.72     30.23 o 
   5  -9   7       90.07      105.42     14.25 o 
   7  -9   7      222.85      237.46      9.70 o 
   8  -9   7      754.67      704.01     14.05 o 
   9  -9   7      867.02      905.82     14.52 o 
  10  -9   7       71.42       65.45      4.39 o 
  11  -9   7       11.46       11.30      2.59 o 
 -11  -8   7      776.78      861.14     13.58 o 
 -10  -8   7      201.97      190.44      9.30 o 
  -9  -8   7      105.62      103.75      8.03 o 
  -8  -8   7      123.99      125.82      8.09 o 
  -7  -8   7      330.98      334.64      8.23 o 
  -6  -8   7      732.44      767.25     34.63 o 
  -5  -8   7      309.80      333.45      9.57 o 
   0  -8   7      614.43      539.13     13.65 o 
   1  -8   7     1117.86     1142.34     21.07 o 
   2  -8   7      200.62      226.09     11.64 o 
   3  -8   7      274.69      311.84     14.18 o 
   4  -8   7     1055.37     1184.42     16.45 o 
   5  -8   7      480.52      490.30     19.73 o 
   6  -8   7      114.33      141.40     14.85 o 
   7  -8   7      313.30      368.30     11.04 o 
   8  -8   7       60.35       42.94      7.22 o 
   9  -8   7      175.72      179.80      8.96 o 
  10  -8   7      105.21       96.52      6.69 o 
  11  -8   7      624.23      604.12      6.88 o 
 -12  -7   7       24.94       49.10      4.88 o 
 -11  -7   7       43.46       39.20      5.89 o 
 -10  -7   7      148.89      136.34     10.27 o 
  -9  -7   7      386.42      353.31     11.37 o 
  -8  -7   7      418.23      454.20     26.42 o 
  -7  -7   7     1506.63     1543.32     25.56 o 
  -6  -7   7      494.30      493.85     10.84 o 
   0  -7   7      627.75      688.63     14.45 o 
   1  -7   7      462.00      663.55     15.85 o 
   2  -7   7     1656.38     1612.58     26.42 o 
   3  -7   7     1043.37      951.51     22.74 o 
   4  -7   7     1854.63     1757.60     31.97 o 
   5  -7   7       64.49       70.11     11.30 o 
   6  -7   7     1849.70     1835.31     20.50 o 
   8  -7   7      522.88      483.55     13.38 o 
   9  -7   7       53.11       40.87      7.09 o 
  10  -7   7       21.29       16.79      6.49 o 
  11  -7   7      151.06      146.88      4.78 o 
 -12  -6   7       49.58       36.19      5.55 o 
 -11  -6   7      154.33      145.08      7.96 o 
 -10  -6   7       35.05       29.57      4.75 o 
  -9  -6   7       84.19       87.57     10.87 o 
  -8  -6   7      589.78      626.96     24.85 o 
  -7  -6   7     1854.80     1896.18     43.49 o 
  -6  -6   7      194.32      188.70     12.37 o 
  -1  -6   7       61.44       54.65      4.55 o 
   0  -6   7     4408.99     5215.40     35.79 o 
   1  -6   7      457.84      614.11     14.58 o 
   2  -6   7     2227.96     2280.54     29.63 o 
   3  -6   7     1633.34     1454.92     26.02 o 
   4  -6   7     1470.16     1315.99     26.96 o 
   5  -6   7      157.22      166.15     12.11 o 
   6  -6   7       42.90       60.87     15.12 o 
   7  -6   7     3332.23     3522.68     49.77 o 
   8  -6   7     1894.80     1805.15     23.14 o 
   9  -6   7      213.47      177.39      9.83 o 
  10  -6   7      167.18      181.81      9.30 o 
  11  -6   7       40.92       45.02      6.02 o 
  12  -6   7       69.98       69.70      4.62 o 
 -13  -5   7       28.09       41.74      4.55 o 
 -11  -5   7        9.47       -3.14      6.82 o 
 -10  -5   7      374.53      326.45      7.88 o 
  -9  -5   7      233.48      235.02      7.83 o 
  -8  -5   7      127.28      119.19      5.29 o 
  -7  -5   7      587.79      712.34     20.06 o 
  -6  -5   7      506.56      546.69     16.79 o 
  -4  -5   7      343.41      332.24      9.70 o 
  -1  -5   7     1710.56     1689.64     17.12 o 
   0  -5   7     5927.54     6335.00     37.59 o 
   1  -5   7      823.65      864.08     16.12 o 
   2  -5   7     7681.96     7530.05     50.77 o 
   3  -5   7     1751.15     1716.12     27.22 o 
   4  -5   7     1886.92     2143.08     32.64 o 
   5  -5   7      412.15      425.22     17.06 o 
   6  -5   7     1322.36     1424.15     30.43 o 
   7  -5   7      226.36      350.68     32.31 o 
   8  -5   7      270.30      301.14     11.77 o 
   9  -5   7       66.03       49.63      7.89 o 
  10  -5   7      299.71      332.31     11.44 o 
  11  -5   7      630.31      600.07     12.44 o 
  12  -5   7      172.06      164.08      3.98 o 
 -13  -4   7      175.03      189.97      6.69 o 
 -12  -4   7      276.53      290.50      9.77 o 
 -10  -4   7       35.26       28.77      5.05 o 
  -9  -4   7      927.74      900.09     24.52 o 
  -8  -4   7      407.90      430.86     12.81 o 
  -7  -4   7      182.84      177.86      7.63 o 
  -6  -4   7      416.90      425.28     17.06 o 
  -5  -4   7     3816.36     3633.32     32.58 o 
  -4  -4   7     1360.98     1124.95     17.39 o 
  -2  -4   7       87.42       66.69      3.41 o 
  -1  -4   7     2050.20     2964.55     21.61 o 
   0  -4   7      235.04      445.95     10.10 o 
   1  -4   7     3251.63     3325.63     29.23 o 
   2  -4   7     1374.27     1489.97     22.01 o 
   3  -4   7     5403.22     5764.83     46.29 o 
   4  -4   7      401.32      408.90     14.98 o 
   5  -4   7    12190.58    13020.83     82.01 o 
   6  -4   7      486.88      501.74     18.60 o 
   7  -4   7      651.37      762.94     23.28 o 
   8  -4   7      145.11      123.14      8.90 o 
   9  -4   7      144.22      162.74     10.03 o 
  10  -4   7      190.53      185.22      9.97 o 
  11  -4   7      184.64      185.62      8.96 o 
  12  -4   7      473.09      443.01      9.30 o 
 -13  -3   7      162.32      148.56      6.89 o 
 -11  -3   7     1574.91     1400.20     20.00 o 
 -10  -3   7      183.04      171.77      9.83 o 
  -9  -3   7       71.14       64.84      5.19 o 
  -8  -3   7      645.24      607.46     17.19 o 
  -7  -3   7      285.13      309.77     12.84 o 
  -6  -3   7       23.98       83.51      5.30 o 
  -5  -3   7     3517.80     3602.42     33.18 o 
  -4  -3   7     1020.78      894.52     16.12 o 
  -1  -3   7     1048.97      971.37     12.24 o 
   0  -3   7       33.23       36.12      4.01 o 
   1  -3   7     2804.23     2736.33     25.55 o 
   2  -3   7     2079.51     2275.46     25.95 o 
   6  -3   7     3063.82     3113.32     41.87 o 
   7  -3   7      646.50      619.93     20.87 o 
   8  -3   7     1775.11     2001.88     24.68 o 
   9  -3   7      295.53      292.58     11.71 o 
  10  -3   7      114.59      106.76      9.30 o 
  11  -3   7       50.87       36.39      7.49 o 
  12  -3   7      118.21      112.71      6.56 o 
 -13  -2   7      466.92      455.45     10.10 o 
 -12  -2   7       70.34       62.14      7.83 o 
 -11  -2   7      217.16      192.64     10.30 o 
  -9  -2   7      192.47      213.81      6.74 o 
  -8  -2   7      283.37      331.96     23.61 o 
  -7  -2   7      593.85      665.69     18.39 o 
  -6  -2   7      192.45      184.35     10.03 o 
  -5  -2   7     1285.04     1378.73     21.40 o 
  -4  -2   7     2271.94     2472.85     26.76 o 
  -2  -2   7     6928.00     7701.09     39.13 o 
  -1  -2   7     3228.71     3020.47     22.47 o 
   0  -2   7      325.54      282.07      7.76 o 
   1  -2   7     1714.03     1981.48     15.12 o 
   4  -2   7     7871.46     8314.60     56.45 o 
   5  -2   7     2445.35     2158.11     49.40 o 
   6  -2   7      289.48      305.69     13.98 o 
   7  -2   7      155.73      109.70     11.51 o 
   8  -2   7      128.36      104.04      6.99 o 
   9  -2   7      815.54      830.84     17.12 o 
  10  -2   7       14.46       20.20      7.22 o 
  11  -2   7       80.82       75.99      7.89 o 
  12  -2   7      371.48      346.62      8.96 o 
 -13  -1   7      196.39      166.89      7.76 o 
 -12  -1   7      176.08      154.98      9.36 o 
 -11  -1   7      191.40      153.98     10.23 o 
 -10  -1   7       25.32        6.76      8.03 o 
  -9  -1   7       63.96       56.97     11.91 o 
  -8  -1   7      552.95      531.04      7.96 o 
  -7  -1   7       56.68       79.53      8.76 o 
  -6  -1   7      297.50      299.53     12.11 o 
  -5  -1   7       16.31       33.18      6.09 o 
  -4  -1   7     3639.77     3951.31     22.61 o 
  -1  -1   7    11683.49    11443.42     53.01 o 
   0  -1   7    25085.45    23896.84     63.61 o 
   2  -1   7       18.84       18.93      5.08 o 
   5  -1   7     2451.06     2404.94    106.92 o 
   6  -1   7        0.58       -0.40      8.23 o 
   7  -1   7      492.43      443.81     15.99 o 
   8  -1   7      536.45      544.88     13.31 o 
   9  -1   7      925.19      982.48     17.99 o 
  10  -1   7       75.58       66.15      7.76 o 
  11  -1   7      334.11      329.10     10.77 o 
  12  -1   7       82.32       87.09      6.09 o 
 -13   0   7        1.44       14.38      6.09 o 
 -12   0   7       49.46       53.85      8.16 o 
 -11   0   7       23.80        5.15      8.43 o 
 -10   0   7      424.09      418.93     13.44 o 
  -9   0   7     1565.44     1561.20     73.08 o 
  -8   0   7        0.51       13.00      5.28 o 
  -7   0   7       35.81       24.08      8.29 o 
  -6   0   7      158.72      112.91      8.96 o 
  -5   0   7     1855.01     1881.34     26.02 o 
  -4   0   7     1105.43      979.26      9.43 o 
  -3   0   7      213.54      292.37     13.41 o 
  -2   0   7       23.75       13.41      2.62 o 
  -1   0   7    18431.72    16972.34     53.98 o 
   0   0   7       25.79       32.31      4.21 o 
   1   0   7      636.82      784.68     12.98 o 
   2   0   7       67.58       55.30      4.48 o 
   3   0   7      539.54      699.01     10.05 o 
   4   0   7      114.98      120.59      8.83 o 
   5   0   7     8341.48     9011.75    560.74 o 
   6   0   7       23.36       24.55      8.09 o 
   7   0   7      905.56      915.65     21.94 o 
   8   0   7       11.09       21.61      6.62 o 
   9   0   7      123.97      146.76      9.03 o 
  10   0   7       79.85       76.05      8.03 o 
  11   0   7       21.71       28.70      6.96 o 
  12   0   7       10.21       16.25      4.88 o 
 -13   1   7      178.11      174.11      7.76 o 
 -12   1   7      187.10      172.71      9.23 o 
 -11   1   7      192.60      171.84     10.10 o 
 -10   1   7       26.68       26.97      7.73 o 
  -9   1   7       40.82       40.39      9.12 o 
  -8   1   7      459.33      487.55      9.61 o 
  -7   1   7       83.47      119.00     10.77 o 
  -6   1   7      332.61      305.42     13.18 o 
  -5   1   7       12.82        8.23      6.22 o 
  -4   1   7     3475.36     3903.14     22.36 o 
  -3   1   7      301.60      249.56     30.67 o 
  -2   1   7     4151.69     4304.85     58.56 o 
  -1   1   7    11861.29    11534.47     46.22 o 
   0   1   7    24312.30    23490.68     68.29 o 
   1   1   7     6481.59     6553.03     32.41 o 
   2   1   7       21.25       36.45      4.88 o 
   3   1   7    11313.58    11308.20     49.00 o 
   4   1   7       48.59       65.15      9.13 o 
   5   1   7     2561.84     2486.02    124.11 o 
   6   1   7        2.91       11.71      7.89 o 
   7   1   7      560.39      490.77     15.99 o 
   8   1   7      501.11      510.44     12.84 o 
   9   1   7      996.00     1056.32     17.86 o 
  10   1   7       84.42       75.92      7.49 o 
  11   1   7      345.59      390.30     10.64 o 
  12   1   7       71.00       82.21      5.48 o 
 -13   2   7      509.10      512.64     10.43 o 
 -12   2   7       90.86      108.23      8.63 o 
 -11   2   7      178.05      190.77      7.63 o 
 -10   2   7      311.92      310.82      7.83 o 
  -9   2   7      206.20      236.72     10.70 o 
  -8   2   7      263.55      303.55     10.39 o 
  -7   2   7      586.48      585.29     19.00 o 
  -6   2   7      182.83      169.43     11.17 o 
  -5   2   7     1407.33     1519.40     24.35 o 
  -4   2   7     2211.85     2309.28     52.27 o 
  -3   2   7      932.34      707.46     43.08 o 
  -2   2   7     6916.27     7665.90     38.86 o 
  -1   2   7     3177.75     2997.93     25.35 o 
   0   2   7      290.88      295.45      9.10 o 
   1   2   7     1778.95     1977.86     21.67 o 
   2   2   7     1532.53     1319.80     12.89 o 
   3   2   7      673.67      667.81      9.91 o 
   4   2   7     7794.45     8343.16     47.69 o 
   5   2   7     2469.18     2112.78     27.69 o 
   6   2   7      312.85      333.78     12.37 o 
   7   2   7      136.26      139.00      7.83 o 
   9   2   7      887.46      889.23     16.05 o 
  10   2   7        8.45       12.04      5.89 o 
  11   2   7       77.56       64.28      6.15 o 
 -13   3   7      180.97      165.75      7.16 o 
 -12   3   7       63.57       64.11      6.66 o 
 -11   3   7     1571.19     1398.06     20.40 o 
 -10   3   7      217.89      168.36     10.30 o 
  -9   3   7       75.95       62.76      5.14 o 
  -8   3   7      706.00      674.43     14.00 o 
  -7   3   7      290.24      287.89     15.12 o 
  -5   3   7     3591.26     3723.95     31.71 o 
  -4   3   7     1047.50      889.17     18.76 o 
  -3   3   7    23436.72    21840.66     42.53 o 
  -2   3   7    13123.80    13014.41     55.05 o 
  -1   3   7     1011.43     1024.02     16.25 o 
   0   3   7       38.77       35.05      5.35 o 
   1   3   7     2685.76     2689.17     27.16 o 
   2   3   7     2108.45     2351.31     25.55 o 
   3   3   7     2079.43     2281.75     32.64 o 
   4   3   7      909.43     1005.55     13.01 o 
   5   3   7      493.38      470.77      9.57 o 
   6   3   7     3121.84     3142.35     35.05 o 
   9   3   7      336.42      325.49     10.23 o 
 -13   4   7      176.47      164.42      6.15 o 
 -12   4   7      239.76      266.55      6.07 o 
 -11   4   7      489.53      565.11      8.96 o 
 -10   4   7       45.84       34.25      6.22 o 
  -9   4   7      940.06      909.96     33.24 o 
  -8   4   7      418.82      458.22     11.52 o 
  -7   4   7      177.26      177.51      6.36 o 
  -6   4   7      427.24      439.13     15.72 o 
  -5   4   7     3774.31     3690.04     32.17 o 
  -4   4   7     1216.52      991.78     33.53 o 
  -3   4   7     1277.35     1100.27     13.07 o 
  -2   4   7       65.86       57.73      6.62 o 
  -1   4   7     2205.67     2870.04     28.96 o 
   1   4   7     3260.36     3402.15     32.44 o 
   2   4   7     1161.20     1394.52     21.20 o 
   3   4   7     5565.54     5871.18     43.01 o 
   4   4   7      468.59      459.73     13.24 o 
   5   4   7    11755.74    13137.08     66.29 o 
 -12   5   7      362.99      388.32      6.55 o 
 -11   5   7       10.86       13.58      5.75 o 
 -10   5   7      348.36      317.71     16.56 o 
  -9   5   7      260.01      258.13     10.97 o 
  -8   5   7       99.80      109.47      8.40 o 
  -7   5   7      562.38      612.72     25.04 o 
  -6   5   7      450.95      488.90     17.26 o 
  -5   5   7       65.21      132.38     67.99 o 
  -4   5   7      314.15      283.64     13.96 o 
  -3   5   7      545.14      507.31     22.68 o 
  -2   5   7     5753.55     5917.48    132.88 o 
  -1   5   7     1833.77     1711.31     25.15 o 
   0   5   7     5762.81     6093.26     46.29 o 
   1   5   7      773.80      823.35     18.33 o 
   2   5   7     7569.60     7697.87     52.91 o 
   3   5   7     1660.91     1621.81     25.02 o 
   4   5   7     2055.90     2380.07     30.23 o 
   5   5   7      441.57      408.70     13.98 o 
 -12   6   7       62.35       58.46      5.48 o 
 -11   6   7      126.30      140.87      7.76 o 
 -10   6   7       31.34       37.97      9.80 o 
  -9   6   7      112.19      100.07      8.23 o 
  -8   6   7      573.98      586.59     20.50 o 
  -7   6   7     1899.02     1803.24     13.96 o 
  -6   6   7      196.01      201.34     12.17 o 
  -5   6   7      901.58     1003.75     48.70 o 
  -4   6   7     1890.06     1914.36     22.44 o 
  -3   6   7      948.22     1139.90     33.34 o 
  -2   6   7      546.34      648.61     20.74 o 
  -1   6   7       43.38       40.40      7.83 o 
   0   6   7     4583.43     5355.60     47.69 o 
   1   6   7      474.41      529.63     16.52 o 
   2   6   7     2304.92     2396.59     32.37 o 
   3   6   7     1438.95     1414.79     25.35 o 
   4   6   7     1533.98     1404.55     25.75 o 
   5   6   7      139.88      122.41     10.10 o 
   7   6   7     3232.64     3306.16     27.16 o 
 -12   7   7       23.36       26.82      4.75 o 
 -11   7   7       41.82       44.15      6.29 o 
 -10   7   7      153.44      151.64      8.56 o 
  -9   7   7      330.48      322.88     10.97 o 
  -8   7   7      406.86      409.70     11.84 o 
  -7   7   7     1497.29     1487.17     41.91 o 
  -6   7   7      556.67      516.64      9.88 o 
  -5   7   7      210.01      230.48     15.62 o 
  -4   7   7      848.63      955.17     11.91 o 
  -3   7   7      660.26      634.60     11.68 o 
  -2   7   7     1026.18     1049.93     14.35 o 
  -1   7   7      800.35      790.01     33.38 o 
   0   7   7      641.12      669.27     10.82 o 
   1   7   7      524.43      676.52     19.87 o 
   2   7   7     1697.57     1619.60     29.36 o 
   3   7   7      973.49      813.91     21.34 o 
   4   7   7     1799.39     1789.43     30.64 o 
   7   7   7      675.80      636.99     13.24 o 
 -12   8   7      139.72      136.05      5.69 o 
 -11   8   7      757.89      825.55     13.04 o 
 -10   8   7      173.26      148.16      8.43 o 
  -9   8   7      108.66       97.86      8.09 o 
  -8   8   7      105.91      100.67      8.16 o 
  -7   8   7      322.10      337.12     10.64 o 
  -6   8   7      751.94      774.16     13.95 o 
  -5   8   7      316.28      351.51     14.85 o 
  -4   8   7     1725.35     1924.25     19.57 o 
  -3   8   7      594.90      584.70     13.21 o 
  -2   8   7     2342.94     2266.21     21.01 o 
  -1   8   7      555.07      551.64     19.26 o 
   0   8   7      554.20      424.15     18.19 o 
   1   8   7     1081.12     1074.12     26.56 o 
   2   8   7      244.50      241.67     14.05 o 
   3   8   7      266.93      260.94     14.38 o 
   4   8   7     1075.15     1153.25     26.76 o 
   5   8   7      568.70      506.76     12.64 o 
   6   8   7      111.76      116.66      7.76 o 
   7   8   7      303.95      303.61     10.03 o 
 -12   9   7       10.04       13.18      3.61 o 
 -11   9   7      120.08      102.07      6.29 o 
 -10   9   7       81.06       92.51      7.09 o 
  -9   9   7       21.62       19.67      6.62 o 
  -8   9   7      608.66      584.75     13.24 o 
  -7   9   7     2191.24     2045.42     22.74 o 
  -6   9   7      106.10       90.72      8.19 o 
  -5   9   7      192.79      214.72      7.96 o 
  -4   9   7      300.74      347.69     16.32 o 
  -3   9   7      877.43      960.20     25.75 o 
  -2   9   7     1843.10     1792.51     34.58 o 
   0   9   7     1806.59     1929.44     36.52 o 
   1   9   7      804.13      690.44     23.55 o 
   2   9   7     1530.52     1429.17     31.84 o 
   3   9   7       11.71       49.45      7.69 o 
   4   9   7     1460.84     1280.74     29.23 o 
   5   9   7      113.29      128.29      7.96 o 
   6   9   7      347.16      314.72     10.57 o 
   7   9   7      246.35      250.30      9.36 o 
   8   9   7      703.14      674.65     11.97 o 
 -11  10   7      155.53      165.89      6.49 o 
 -10  10   7      278.52      261.61      8.43 o 
  -9  10   7       82.08       73.58      6.89 o 
  -8  10   7      414.58      360.94     10.64 o 
  -7  10   7     1753.37     1731.84     20.60 o 
  -6  10   7     1015.53      959.13     15.32 o 
  -5  10   7      242.82      218.73      8.16 o 
  -4  10   7     5784.06     6293.12     34.45 o 
  -3  10   7     3626.16     3738.20     22.81 o 
  -2  10   7      127.66      112.98     14.31 o 
  -1  10   7      537.39      640.67     23.48 o 
   0  10   7      124.71      167.29     15.25 o 
   1  10   7      507.13      543.72     25.32 o 
   2  10   7      477.75      428.04      9.77 o 
   3  10   7      383.38      401.61     19.40 o 
   4  10   7     2295.29     2282.48     40.80 o 
   5  10   7      622.88      568.90     13.71 o 
   6  10   7     1218.80     1154.52     17.59 o 
   7  10   7      377.82      394.38     10.64 o 
   8  10   7      305.56      360.74      9.10 o 
 -11  11   7        8.52       13.44      3.68 o 
 -10  11   7      204.19      200.47      6.89 o 
  -9  11   7       63.72       54.45      5.89 o 
  -8  11   7      129.42      132.58      7.29 o 
  -7  11   7      434.31      454.05     11.30 o 
  -6  11   7     1222.33     1153.05     16.45 o 
  -5  11   7       46.19       82.34      5.82 o 
  -3  11   7     1026.73      993.38     28.76 o 
  -2  11   7      287.86      278.56      7.33 o 
  -1  11   7     1839.46     1853.52     19.40 o 
   0  11   7      214.78      212.66      7.55 o 
   1  11   7     1667.14     1854.79     40.54 o 
   2  11   7      309.14      332.29     38.80 o 
   3  11   7     2679.30     2474.79     25.75 o 
   4  11   7     1238.69     1100.00     18.19 o 
   5  11   7       58.98       60.60      7.42 o 
   6  11   7      241.72      244.42      9.70 o 
   7  11   7      909.91      997.79     14.92 o 
   8  11   7      195.80      200.13      6.76 o 
 -10  12   7      103.43      110.23      5.15 o 
  -9  12   7       17.53       17.46      4.95 o 
  -8  12   7      812.87      782.81     12.71 o 
  -6  12   7       28.91       42.27      5.35 o 
  -2  12   7      293.42      327.22      9.10 o 
  -1  12   7      989.14      911.57     14.38 o 
   0  12   7     1423.90     1585.89     39.60 o 
   1  12   7      308.05      300.74     10.17 o 
   2  12   7     2508.08     2542.41     25.82 o 
   3  12   7      485.97      467.76     12.91 o 
   4  12   7      897.90      841.27     15.92 o 
   5  12   7      724.17      681.74     14.25 o 
   6  12   7     1050.18     1043.41     15.92 o 
   7  12   7      155.18      147.29      7.16 o 
   8  12   7       23.09       27.36      3.95 o 
  -9  13   7       66.13       60.20      4.62 o 
  -8  13   7      120.16      115.12      5.69 o 
  -7  13   7      344.36      367.49      8.63 o 
  -2  13   7      257.77      260.67      8.09 o 
  -1  13   7     3208.08     3079.87     24.95 o 
   0  13   7      169.37      179.20      8.36 o 
   1  13   7      286.22      267.43     10.10 o 
   2  13   7      391.53      365.22     11.57 o 
   3  13   7     1454.05     1397.13     19.53 o 
   4  13   7       48.19       52.84      7.09 o 
   5  13   7      222.10      223.48      9.43 o 
   6  13   7      386.76      369.43      9.70 o 
   7  13   7      410.97      450.77      8.96 o 
  -2  14   7      415.80      436.92      9.30 o 
  -1  14   7        8.36       15.79      5.08 o 
   0  14   7      266.08      264.42      9.10 o 
   1  14   7       64.57       62.07      6.82 o 
   2  14   7     1039.07      960.00     15.79 o 
   3  14   7       59.39       43.75      7.02 o 
   4  14   7      298.64      296.39     10.17 o 
   5  14   7      204.01      210.03      8.29 o 
   6  14   7      209.31      225.08      7.36 o 
   7  14   7       28.02       27.56      3.68 o 
  -2  15   7      466.28      490.64      9.10 o 
  -1  15   7      192.09      188.50      7.02 o 
   0  15   7      603.65      563.68     11.24 o 
   1  15   7       53.45       48.23      5.95 o 
   2  15   7      269.24      279.80      9.43 o 
   3  15   7       49.52       69.77      6.76 o 
   4  15   7      645.23      600.60     11.64 o 
   5  15   7       51.69       50.90      5.35 o 
   6  15   7      411.09      442.74      7.89 o 
   7  15   7       99.77      107.29      3.75 o 
  -2  16   7       99.29      105.35      5.08 o 
  -1  16   7      210.50      198.06      6.49 o 
   0  16   7      132.32      129.83      6.22 o 
   1  16   7      104.62       96.32      6.15 o 
   2  16   7      230.56      223.61      7.83 o 
   3  16   7      521.09      511.17     10.17 o 
   4  16   7      292.24      308.16      7.83 o 
   5  16   7       22.61       38.60      4.15 o 
   6  16   7       47.12       42.74      3.34 o 
  -1  17   7       30.71       40.54      3.88 o 
   0  17   7       68.14       78.66      4.75 o 
   1  17   7      178.32      200.40      6.49 o 
   2  17   7        1.44        4.82      4.28 o 
   3  17   7      267.78      243.61      6.82 o 
   4  17   7      169.01      209.36      5.89 o 
   5  17   7      196.58      218.93      4.88 o 
   1  18   7       13.62        4.15      3.21 o 
   2  18   7        9.83       20.27      3.55 o 
   3  18   7       88.56      101.47      4.08 o 
  -4 -18   8      146.32      165.35      4.41 o 
  -3 -18   8      213.64      240.54      5.48 o 
  -2 -18   8       20.58       18.06      3.21 o 
  -1 -18   8        5.46        9.90      3.08 o 
   0 -18   8      280.01      262.68      4.95 o 
  -5 -17   8      106.99       98.13      4.55 o 
  -4 -17   8        6.96        8.26      2.31 o 
  -3 -17   8       43.50       46.89      4.68 o 
  -2 -17   8      263.96      263.21      7.09 o 
  -1 -17   8       11.36        7.56      4.01 o 
   0 -17   8      462.96      478.33      8.23 o 
  -6 -16   8      167.51      180.46      3.76 o 
  -5 -16   8       61.49       49.64      3.17 o 
  -4 -16   8       31.26       36.52      4.88 o 
  -3 -16   8      112.56      105.62      6.35 o 
  -2 -16   8       88.37       93.71      6.09 o 
  -1 -16   8       43.44       36.99      5.02 o 
   0 -16   8      179.16      166.69      6.49 o 
   1 -16   8      172.93      187.69      6.29 o 
  -8 -15   8      576.08      638.73      7.69 o 
  -7 -15   8       81.11       58.56      3.75 o 
  -6 -15   8       24.20       24.58      3.22 o 
  -5 -15   8      122.21      136.58      8.93 o 
  -4 -15   8      490.89      502.54     10.84 o 
  -3 -15   8       95.11       89.97      6.89 o 
  -2 -15   8      471.88      433.45     10.70 o 
  -1 -15   8        1.55       -0.74      4.95 o 
   0 -15   8      316.91      321.74      8.96 o 
   1 -15   8       51.83       64.35      5.48 o 
  -9 -14   8       32.55       23.95      3.21 o 
  -8 -14   8       32.72       31.77      4.35 o 
  -7 -14   8      243.17      247.39      5.10 o 
  -6 -14   8      410.59      447.81      7.69 o 
  -5 -14   8      279.89      285.62      9.03 o 
  -4 -14   8      261.60      233.78      8.63 o 
  -3 -14   8      244.02      187.63      8.29 o 
  -2 -14   8      502.31      484.01     11.44 o 
  -1 -14   8      388.32      388.50     10.43 o 
   0 -14   8       13.54        8.76      5.08 o 
   1 -14   8      374.23      344.62      8.96 o 
   6 -14   8       69.81       66.76      5.35 o 
   7 -14   8       78.55       84.48      5.22 o 
  -9 -13   8      393.45      413.38      8.03 o 
  -8 -13   8        6.97        8.96      4.75 o 
  -7 -13   8      293.48      301.57      5.95 o 
  -6 -13   8      639.92      634.93      8.47 o 
  -5 -13   8      139.20      131.51      7.36 o 
  -4 -13   8      736.66      675.05     13.24 o 
  -3 -13   8       15.65       19.67      5.95 o 
  -2 -13   8      310.75      321.00     10.37 o 
  -1 -13   8      127.36      113.38      7.42 o 
   0 -13   8      609.67      580.13     12.11 o 
   1 -13   8      179.20      159.93      7.36 o 
   5 -13   8      230.67      212.17      8.09 o 
   6 -13   8      239.21      256.39      8.70 o 
   7 -13   8      459.55      486.76     10.30 o 
   8 -13   8        6.58        6.62      4.75 o 
 -10 -12   8       29.17       34.25      4.28 o 
  -9 -12   8      531.05      546.15     10.23 o 
  -8 -12   8      351.42      300.87      9.10 o 
  -7 -12   8       26.74       21.66      3.78 o 
  -6 -12   8       99.73      112.49      5.04 o 
  -5 -12   8      383.37      373.71     10.57 o 
  -4 -12   8      523.11      499.00     11.71 o 
  -3 -12   8      990.15      961.74     15.59 o 
  -2 -12   8      154.85      151.04      8.16 o 
  -1 -12   8     1461.67     1414.79     18.26 o 
   0 -12   8      468.20      519.87     11.64 o 
   1 -12   8     2486.47     2642.21     23.01 o 
   6 -12   8      240.40      241.61      9.16 o 
   7 -12   8       81.75       72.31      7.16 o 
   8 -12   8      128.23      118.33      7.09 o 
   9 -12   8       16.01       33.51      4.88 o 
 -10 -11   8       68.78       94.98      5.82 o 
  -9 -11   8       34.25       41.00      5.89 o 
  -8 -11   8      110.75      134.85      7.69 o 
  -7 -11   8      968.29      844.28     14.45 o 
  -6 -11   8      223.25      205.82      8.43 o 
  -5 -11   8       27.33       19.67      6.15 o 
  -4 -11   8      540.90      496.12     11.71 o 
  -3 -11   8      454.52      434.38     11.04 o 
  -2 -11   8      732.76      706.96     13.44 o 
  -1 -11   8      593.13      630.37     12.44 o 
   0 -11   8     9528.57     9739.28     44.21 o 
   1 -11   8      104.95       94.72      6.35 o 
   9 -11   8      552.03      544.22     10.70 o 
  10 -11   8       36.70       39.06      4.48 o 
 -10 -10   8       12.59       12.71      5.35 o 
  -9 -10   8      490.13      440.27     11.10 o 
  -8 -10   8      406.02      414.78     11.17 o 
  -7 -10   8      141.48      156.24      7.93 o 
  -6 -10   8     3032.93     3003.02     25.02 o 
  -5 -10   8     1688.51     1670.10     19.13 o 
  -4 -10   8      331.48      310.84      9.43 o 
  -3 -10   8     5074.96     5301.55     33.11 o 
  -2 -10   8     4397.06     4618.14     30.77 o 
  -1 -10   8     1249.39     1314.72     16.59 o 
   0 -10   8     1620.55     1704.35     18.39 o 
   2 -10   8      114.13       99.73     14.65 o 
   3 -10   8     1410.62     1285.76     28.56 o 
   6 -10   8      109.89      103.08      7.29 o 
   7 -10   8      490.97      621.34     12.98 o 
   8 -10   8      338.01      404.21     10.50 o 
   9 -10   8      201.46      270.50      7.76 o 
  10 -10   8      148.70      175.70      4.19 o 
 -10  -9   8      229.49      246.82      8.96 o 
  -9  -9   8      184.20      177.06      8.63 o 
  -8  -9   8       52.59       56.45      6.76 o 
  -7  -9   8       19.05       18.46      5.95 o 
  -6  -9   8      288.29      343.68      9.43 o 
  -5  -9   8      874.82      813.25     13.38 o 
  -4  -9   8       32.33       26.29      5.15 o 
  -3  -9   8      176.79      229.16      7.96 o 
   1  -9   8      903.97      934.78     21.00 o 
   2  -9   8       52.08       47.09     11.17 o 
   3  -9   8      118.29      117.46     12.51 o 
   4  -9   8       32.69       33.24     14.38 o 
   7  -9   8      179.17      186.62      9.16 o 
   8  -9   8      243.26      282.81     10.10 o 
   9  -9   8       29.60       31.77      5.89 o 
  10  -9   8       69.75       75.42      4.20 o 
  11  -9   8       59.34       49.77      4.15 o 
 -10  -8   8      642.14      634.18     13.11 o 
  -9  -8   8      370.92      325.08     10.77 o 
  -8  -8   8      869.59      872.31     15.52 o 
  -7  -8   8      181.53      167.02      8.23 o 
  -6  -8   8      472.82      498.14      9.63 o 
   1  -8   8      556.31      622.81     16.45 o 
   2  -8   8     2539.70     2606.56     35.32 o 
   3  -8   8      656.93      664.55     20.27 o 
   4  -8   8      471.72      435.74     19.10 o 
   5  -8   8      701.73      725.75     12.19 o 
   7  -8   8      123.42      110.64      7.96 o 
   8  -8   8       27.61       33.44      6.89 o 
   9  -8   8       57.83       58.06      7.22 o 
  10  -8   8      127.25      119.47      6.76 o 
  11  -8   8       95.94       82.70      3.54 o 
 -12  -7   8       30.64       46.15      4.68 o 
 -11  -7   8       29.86       44.41      5.95 o 
 -10  -7   8       51.93       59.06      4.91 o 
  -9  -7   8     1193.92     1182.34     18.13 o 
  -8  -7   8      461.38      388.36     11.37 o 
  -7  -7   8     2121.68     2029.46     67.16 o 
  -6  -7   8      959.80      965.05     12.52 o 
   0  -7   8      297.67      351.10     11.51 o 
   1  -7   8      599.85      567.56     15.05 o 
   2  -7   8       77.37       67.16      7.63 o 
   3  -7   8       71.13       58.86      8.96 o 
   4  -7   8      833.72      856.12     23.61 o 
   5  -7   8      922.59      976.93     16.05 o 
   6  -7   8      665.82      721.67     12.60 o 
   8  -7   8      381.13      359.06     12.04 o 
   9  -7   8      117.65      119.33      8.43 o 
  10  -7   8       15.72       21.14      6.29 o 
  11  -7   8      198.52      174.87      6.59 o 
 -12  -6   8      222.40      243.95      7.36 o 
 -11  -6   8      221.96      232.98      8.90 o 
 -10  -6   8       60.66       47.26      5.00 o 
  -9  -6   8      417.55      403.55     16.56 o 
  -8  -6   8     1583.46     1536.12     20.07 o 
  -7  -6   8       26.81       27.44      5.36 o 
  -6  -6   8      362.58      362.32     12.47 o 
  -1  -6   8     1073.51     1333.11     16.86 o 
   0  -6   8     2585.87     2677.66     27.22 o 
   1  -6   8    10326.32    10300.02     58.19 o 
   2  -6   8      519.28      547.49     15.52 o 
   3  -6   8       74.90      118.73      9.97 o 
   4  -6   8     1096.19     1023.41     24.55 o 
   5  -6   8       98.44      100.33     11.84 o 
   6  -6   8     3000.93     3202.91     62.41 o 
   7  -6   8      869.91      889.23     15.99 o 
   8  -6   8       49.10       55.45      8.09 o 
   9  -6   8      201.36      168.63      9.57 o 
  10  -6   8       51.80       45.49      7.16 o 
  11  -6   8        1.49        4.62      4.95 o 
  12  -6   8      434.77      440.94      7.22 o 
 -13  -5   8        3.59       12.17      4.21 o 
 -12  -5   8       62.58       57.59      6.35 o 
 -10  -5   8       58.51       46.49     10.84 o 
  -8  -5   8      205.06      166.76      6.12 o 
  -7  -5   8      194.42      216.23     14.44 o 
  -6  -5   8      345.75      339.33     14.05 o 
  -4  -5   8      364.33      296.46      9.90 o 
  -1  -5   8      344.10      362.34      8.83 o 
   0  -5   8     1141.42     1836.32     21.54 o 
   1  -5   8     5865.94     6675.73     44.95 o 
   2  -5   8      272.04      281.94     11.84 o 
   3  -5   8      983.13     1080.00     22.21 o 
   4  -5   8      337.66      398.66     16.39 o 
   5  -5   8      268.76      234.65     14.58 o 
   6  -5   8      125.76      202.35      7.32 o 
   7  -5   8     1728.23     2140.63    121.81 o 
   8  -5   8      126.44      149.77      9.57 o 
   9  -5   8       81.93       53.65      7.69 o 
  10  -5   8      115.68      113.91      8.63 o 
  11  -5   8      160.35      159.00      7.69 o 
  12  -5   8      486.57      448.63      8.03 o 
 -13  -4   8      188.48      215.99      6.82 o 
 -12  -4   8      308.91      322.21      9.77 o 
 -10  -4   8      316.66      293.08      7.76 o 
  -9  -4   8      482.97      421.10      8.68 o 
  -8  -4   8      160.44      149.79      5.72 o 
  -7  -4   8        4.39       11.03      3.71 o 
  -6  -4   8      178.75      199.62      7.26 o 
  -4  -4   8     1022.50     1069.50     18.19 o 
  -2  -4   8      226.66      269.30      6.76 o 
  -1  -4   8     4568.88     4630.78     28.90 o 
   0  -4   8       69.16       99.80      6.42 o 
   1  -4   8      728.82      707.69     15.05 o 
   2  -4   8     4479.32     4885.29     40.94 o 
   3  -4   8     1801.96     1723.68     27.09 o 
   4  -4   8     4067.34     4379.34     46.02 o 
   5  -4   8      390.42      407.22     17.19 o 
   6  -4   8      273.39      295.32     15.99 o 
   7  -4   8      412.65      501.97     13.48 o 
   8  -4   8      864.74      763.01     16.39 o 
   9  -4   8       35.51       40.87      7.83 o 
  10  -4   8      193.61      237.32     10.57 o 
  11  -4   8       96.86      116.19      7.83 o 
  12  -4   8       93.30       98.46      5.62 o 
 -13  -3   8       79.55       83.41      6.22 o 
 -12  -3   8      316.47      314.78     10.30 o 
 -11  -3   8      122.83      116.12      9.23 o 
 -10  -3   8      631.87      579.93     14.45 o 
  -9  -3   8      153.24      145.95      8.83 o 
  -8  -3   8      464.28      463.12      8.42 o 
  -7  -3   8      205.63      259.83      8.56 o 
  -6  -3   8      565.07      557.53     15.18 o 
  -5  -3   8      238.74      284.88     10.84 o 
  -1  -3   8     8123.21     9495.34     40.40 o 
   0  -3   8      100.60      168.09      7.16 o 
   1  -3   8     1998.94     1944.24     22.37 o 
   2  -3   8      251.87      323.01     11.71 o 
   3  -3   8      333.44      333.91     12.71 o 
   5  -3   8     5364.63     5822.69     54.72 o 
   6  -3   8      165.73      138.60     11.64 o 
   7  -3   8      735.44      743.60     43.65 o 
   8  -3   8     1202.30     1218.80     19.87 o 
   9  -3   8       57.84       61.14      8.03 o 
  10  -3   8      195.79      209.36     10.03 o 
  11  -3   8      165.07      177.99      8.56 o 
  12  -3   8       22.75       17.26      4.62 o 
 -13  -2   8      107.54      112.31      6.69 o 
 -12  -2   8      314.46      301.61     10.50 o 
 -11  -2   8      495.76      431.24     13.18 o 
 -10  -2   8      152.64      132.17      9.90 o 
  -9  -2   8      266.83      248.90     10.23 o 
  -8  -2   8      306.77      293.48      6.24 o 
  -7  -2   8      639.63      755.19     19.40 o 
  -6  -2   8      167.87      174.72      9.83 o 
  -4  -2   8      175.66      239.67      9.77 o 
  -2  -2   8     3316.66     2889.04     25.48 o 
  -1  -2   8      332.28      355.18      8.36 o 
   0  -2   8      119.28      129.23      5.42 o 
   1  -2   8     1265.90     1286.02     13.51 o 
   2  -2   8    11460.92    11650.53     57.73 o 
   3  -2   8     6756.08     6937.74     49.23 o 
   4  -2   8      350.35      332.64     13.24 o 
   5  -2   8     4848.25     5598.34    288.33 o 
   6  -2   8      137.85      124.28     10.84 o 
   8  -2   8      349.32      336.79     11.57 o 
   9  -2   8      123.37      122.07      9.63 o 
  10  -2   8      258.31      261.61     10.70 o 
  11  -2   8       27.79       27.56      6.69 o 
  12  -2   8      172.00      187.49      6.76 o 
 -13  -1   8       41.56       43.21      6.15 o 
 -12  -1   8      112.42      112.84      8.63 o 
 -11  -1   8      228.24      210.44     10.43 o 
 -10  -1   8      262.50      227.43     10.64 o 
  -9  -1   8     1147.65     1157.86     19.40 o 
  -8  -1   8      841.09      835.80     17.50 o 
  -7  -1   8       85.38       87.29      9.50 o 
  -6  -1   8      879.45      813.71     18.80 o 
  -5  -1   8       25.14       36.79      6.69 o 
  -4  -1   8     2059.88     2311.84     86.35 o 
  -2  -1   8       83.31       64.08      5.35 o 
  -1  -1   8     2234.58     2136.89     39.06 o 
   0  -1   8      342.78      303.21      8.43 o 
   3  -1   8      152.75      152.24      9.16 o 
   4  -1   8      390.60      474.24      9.52 o 
   5  -1   8     2782.38     2793.32     35.59 o 
   6  -1   8       67.63       70.03      8.70 o 
   7  -1   8       53.57       65.22      9.16 o 
   8  -1   8      155.94      158.73      9.03 o 
   9  -1   8      246.27      242.41     10.90 o 
  10  -1   8       34.34       27.76      7.36 o 
  11  -1   8        4.25        3.34      6.56 o 
  12  -1   8      109.72      109.70      5.82 o 
 -13   0   8       40.48       48.96      6.42 o 
 -12   0   8      125.22      145.02      8.96 o 
 -11   0   8      435.82      446.76     13.24 o 
 -10   0   8     2072.80     1872.78     24.55 o 
  -9   0   8        0.06       -6.42      7.09 o 
  -8   0   8     1259.39     1406.24     16.41 o 
  -7   0   8      192.84      148.70     10.90 o 
  -6   0   8     3179.17     2807.76     34.65 o 
  -5   0   8        5.18       13.71      6.62 o 
  -4   0   8       34.42       69.66      7.22 o 
  -3   0   8      146.03      122.11      4.52 o 
  -2   0   8     1341.47     1029.58     12.58 o 
  -1   0   8       55.51      109.21     57.49 o 
   0   0   8       10.61       15.65      3.95 o 
   1   0   8     3177.63     2974.77     29.57 o 
   2   0   8      996.86      965.96     11.58 o 
   3   0   8       32.93       32.90      4.38 o 
   4   0   8       75.36       80.24      5.75 o 
   5   0   8     1294.18     1283.31     84.41 o 
   6   0   8       57.63       53.65      8.29 o 
   7   0   8       42.49       32.71     11.04 o 
   8   0   8       40.07       51.17      7.16 o 
   9   0   8      587.50      625.62     14.65 o 
  10   0   8      686.26      616.52     14.05 o 
  11   0   8        0.70       -0.80      5.89 o 
  12   0   8       88.54       78.93      5.22 o 
 -13   1   8       47.99       44.95      6.56 o 
 -12   1   8      113.38      124.28      8.76 o 
 -11   1   8      247.72      221.81     11.17 o 
 -10   1   8      244.49      225.42     10.97 o 
  -9   1   8     1130.13     1143.68     19.80 o 
  -8   1   8      756.34      775.48     29.50 o 
  -7   1   8      126.67      122.74     10.70 o 
  -6   1   8      827.48      736.05     19.06 o 
  -5   1   8       27.02       68.43      8.70 o 
  -4   1   8     2147.17     2366.93     19.21 o 
  -3   1   8     3325.78     3362.66     19.20 o 
  -2   1   8      106.54       78.66      5.48 o 
   0   1   8      307.48      280.34      9.10 o 
   1   1   8     3870.18     3458.70     20.26 o 
   2   1   8     1208.29     1166.94     15.79 o 
   3   1   8      143.07      144.11      5.81 o 
   4   1   8      371.48      452.11     12.37 o 
   5   1   8     2659.07     2734.59     28.63 o 
   6   1   8       58.77       71.97      8.43 o 
   7   1   8       77.92       56.99     10.10 o 
   8   1   8      124.76      134.78      8.83 o 
   9   1   8      263.07      286.49     10.84 o 
  10   1   8       44.20       32.98      6.76 o 
  11   1   8        3.14        2.88      5.28 o 
  12   1   8      103.18      116.99      5.08 o 
 -13   2   8       90.98      102.34      7.02 o 
 -12   2   8      305.47      319.87     10.90 o 
 -11   2   8      492.11      451.37     13.44 o 
 -10   2   8      150.24      129.43      9.77 o 
  -9   2   8      267.09      273.11      9.10 o 
  -8   2   8      336.62      309.99     13.58 o 
  -7   2   8      660.84      737.06     21.00 o 
  -6   2   8      178.00      204.88     11.91 o 
  -5   2   8      153.33      126.76     10.84 o 
  -4   2   8      128.60      212.26     43.79 o 
  -3   2   8      563.31      452.17      7.88 o 
  -2   2   8     3154.16     2661.14     24.82 o 
  -1   2   8      318.98      363.14     10.10 o 
   0   2   8      147.15      134.98      7.36 o 
   1   2   8     1364.16     1351.71     19.40 o 
   2   2   8    11157.84    11612.87     55.72 o 
   3   2   8     6849.57     6858.25     31.66 o 
   4   2   8      354.12      352.35     11.57 o 
   5   2   8     4979.13     5528.81    259.00 o 
   6   2   8      151.08      162.01     10.50 o 
   7   2   8      442.23      514.19      9.53 o 
   8   2   8      335.07      329.90     10.97 o 
   9   2   8      140.81      149.90      8.56 o 
  10   2   8      233.59      253.71      9.50 o 
  11   2   8       46.50       41.47      5.42 o 
 -13   3   8       82.47       83.88      6.22 o 
 -12   3   8      311.82      337.64      6.32 o 
 -11   3   8      136.05      141.68      5.81 o 
 -10   3   8      662.62      604.75     15.32 o 
  -9   3   8      116.61      134.18      7.76 o 
  -8   3   8      539.17      526.17     17.83 o 
  -7   3   8      218.23      261.89     10.43 o 
  -6   3   8      597.19      586.82     18.06 o 
  -5   3   8      236.53      266.62     12.31 o 
  -4   3   8      603.43      677.73     10.09 o 
  -3   3   8      147.01      139.87      6.59 o 
  -2   3   8     1633.07     1627.83     21.07 o 
  -1   3   8     7651.30     8998.55     49.16 o 
   0   3   8      112.81      175.45      8.63 o 
   2   3   8      330.50      397.53     12.04 o 
   3   3   8      342.16      343.88     11.71 o 
   4   3   8      896.51      794.70     12.12 o 
   5   3   8     5327.43     5960.68     44.28 o 
   6   3   8      191.08      215.18     11.04 o 
 -12   4   8      306.47      323.34     16.22 o 
 -11   4   8      621.66      633.42      9.30 o 
 -10   4   8      300.63      293.90      7.60 o 
  -9   4   8      458.23      432.89     10.77 o 
  -8   4   8      182.01      174.11      9.10 o 
  -7   4   8        5.56       12.22      4.61 o 
  -5   4   8      284.03      284.43      8.02 o 
  -4   4   8     1006.70     1047.81     18.43 o 
  -3   4   8    15103.38    14707.73    101.77 o 
  -2   4   8      294.78      389.63     11.91 o 
  -1   4   8     4574.22     4466.77     37.26 o 
   0   4   8       90.53       73.11      8.16 o 
   1   4   8      717.67      676.86     15.92 o 
   2   4   8     4445.06     4729.98     40.07 o 
   3   4   8     1535.70     1416.32     22.61 o 
   4   4   8     3980.59     4214.46     38.80 o 
   5   4   8      435.91      409.16     13.38 o 
 -12   5   8       58.58       56.61      9.00 o 
 -11   5   8      213.74      242.23      6.59 o 
 -10   5   8       38.69       38.52     14.11 o 
  -9   5   8      172.89      166.79      6.68 o 
  -8   5   8      164.30      130.55      5.64 o 
  -7   5   8      229.12      204.48      6.84 o 
  -6   5   8      357.24      359.60     15.99 o 
  -5   5   8       31.91       58.17     20.30 o 
  -4   5   8      419.90      286.37     11.54 o 
  -3   5   8      598.77      820.04    178.70 o 
  -2   5   8     2249.52     2268.50     28.63 o 
  -1   5   8      365.36      408.23     13.98 o 
   0   5   8     1027.16     1357.59     23.48 o 
   1   5   8     6266.79     6884.96     51.57 o 
   2   5   8      300.87      334.58     13.11 o 
   3   5   8      978.76      963.28     20.27 o 
   4   5   8      319.16      234.52     11.37 o 
   5   5   8      271.28      320.27     13.24 o 
 -12   6   8      188.53      183.81      6.56 o 
 -11   6   8      202.50      220.07      8.56 o 
 -10   6   8       67.47       58.81      5.44 o 
  -9   6   8      423.63      404.62     11.84 o 
  -8   6   8     1550.26     1477.18     14.75 o 
  -7   6   8       25.12       31.31      4.49 o 
  -6   6   8      345.83      339.05      8.23 o 
  -5   6   8       30.41       42.86     10.70 o 
  -4   6   8     1379.23     1413.58     16.06 o 
  -3   6   8      231.62      225.25      8.70 o 
  -2   6   8     3041.45     3270.71     77.46 o 
  -1   6   8     1104.71     1232.91     23.95 o 
   0   6   8     2665.49     2712.71     34.92 o 
   1   6   8    10141.89    10029.12     66.09 o 
   2   6   8      531.80      536.32     16.72 o 
   3   6   8       59.83      105.75      9.36 o 
   4   6   8      975.03      920.40     21.47 o 
   5   6   8      128.81      135.59     10.97 o 
 -12   7   8       31.04       34.18      4.68 o 
 -11   7   8       35.15       43.68      6.09 o 
 -10   7   8       67.32       76.46      7.29 o 
  -9   7   8     1099.48     1092.98     17.32 o 
  -8   7   8      439.42      380.47     11.71 o 
  -7   7   8     2196.51     2036.34     61.04 o 
  -6   7   8      975.33      937.86     12.91 o 
  -5   7   8      404.80      330.93     46.52 o 
  -4   7   8      364.95      323.31      9.24 o 
  -3   7   8      302.50      216.66     11.71 o 
  -2   7   8      209.70      205.35      7.86 o 
  -1   7   8      373.23      399.52      9.49 o 
   0   7   8      338.75      356.52     15.32 o 
   1   7   8      570.66      491.10     17.59 o 
   2   7   8       68.07       65.89      9.16 o 
   3   7   8       68.81       90.70     10.30 o 
   4   7   8      834.10      829.17     22.14 o 
   5   7   8      957.23     1026.82     24.15 o 
   7   7   8     2292.45     2053.65     22.88 o 
   8   7   8      405.61      407.83     10.70 o 
 -12   8   8       21.68       19.13      3.95 o 
 -11   8   8      108.01       84.95      6.35 o 
 -10   8   8      661.49      624.68     12.84 o 
  -9   8   8      403.42      352.78     11.10 o 
  -8   8   8      883.23      907.29     16.19 o 
  -7   8   8      188.79      168.23      8.83 o 
  -6   8   8      451.24      477.57     14.52 o 
  -5   8   8      670.04      663.69     10.54 o 
  -4   8   8     1790.99     1895.77     30.00 o 
  -3   8   8      511.10      498.00     11.12 o 
  -2   8   8     1617.86     1738.60     32.37 o 
  -1   8   8     2306.25     2414.19     38.60 o 
   0   8   8      170.02      167.49     13.71 o 
   1   8   8      545.41      534.52     19.80 o 
   2   8   8     2492.03     2468.77     38.80 o 
   3   8   8      758.79      735.65     22.81 o 
   4   8   8      471.22      409.88     14.38 o 
   6   8   8       20.36       21.20      6.56 o 
   7   8   8      129.65      113.78      8.03 o 
   8   8   8       36.19       51.37      5.75 o 
 -12   9   8       18.41       22.27      3.55 o 
 -11   9   8       95.19       97.39      5.95 o 
 -10   9   8      219.00      245.82      8.76 o 
  -9   9   8      231.65      246.42      9.43 o 
  -8   9   8       61.71       61.94      7.16 o 
  -7   9   8       11.45       17.32      6.42 o 
  -6   9   8      249.83      249.37      9.63 o 
  -5   9   8      905.62      812.58     13.91 o 
  -4   9   8       57.31       50.97      5.95 o 
  -3   9   8      188.35      236.99     14.65 o 
  -2   9   8      108.56      130.97     12.24 o 
  -1   9   8     1437.10     1288.77     30.37 o 
   0   9   8      182.12      209.36     14.98 o 
   1   9   8      844.57      851.24     26.02 o 
   2   9   8       25.88       40.86     15.85 o 
   3   9   8      122.55      111.52      6.72 o 
   4   9   8       28.50       42.18      6.52 o 
   5   9   8      354.00      368.16     11.64 o 
   6   9   8      833.36      846.36     15.92 o 
   7   9   8      233.50      233.31      9.43 o 
   8   9   8      224.91      241.61      8.29 o 
 -11  10   8      488.83      498.20      8.83 o 
 -10  10   8       20.02       21.40      5.42 o 
  -9  10   8      485.70      416.19     10.64 o 
  -8  10   8      424.43      408.90     10.97 o 
  -6  10   8     3216.40     2984.49     26.35 o 
  -5  10   8     1610.12     1630.77     19.20 o 
  -4  10   8      303.87      358.80      9.50 o 
  -3  10   8     4969.68     4970.38     58.93 o 
  -2  10   8     4410.26     4715.06     59.26 o 
  -1  10   8     1239.81     1260.07     31.91 o 
   0  10   8     1579.21     1622.48     18.93 o 
   1  10   8      249.65      302.75      8.48 o 
   2  10   8      103.86      107.30      6.57 o 
   3  10   8     1527.59     1360.67     19.67 o 
   4  10   8      669.24      650.16     12.78 o 
   5  10   8     1475.25     1370.91     20.00 o 
   6  10   8      124.17      132.31      8.43 o 
   7  10   8      496.40      497.12     11.71 o 
   8  10   8      354.15      393.38      9.30 o 
 -11  11   8       24.17       32.51      3.61 o 
 -10  11   8       48.60       70.10      5.35 o 
  -9  11   8       45.70       54.25      5.95 o 
  -8  11   8       88.93      105.69      7.22 o 
  -7  11   8      953.00      865.75     14.52 o 
  -6  11   8      231.78      207.43      8.56 o 
  -5  11   8       23.93       22.21      5.35 o 
  -3  11   8      478.81      482.34     20.67 o 
  -2  11   8      691.31      719.53     25.95 o 
  -1  11   8      577.65      633.58     12.37 o 
   0  11   8     9894.60     9907.45     47.16 o 
   1  11   8      109.26      106.22      7.69 o 
   2  11   8     1566.74     1525.56     18.03 o 
   3  11   8      382.43      360.13     11.91 o 
   4  11   8     1404.15     1256.52     19.46 o 
   5  11   8      386.95      357.66     11.71 o 
   6  11   8      964.06      874.25     15.52 o 
   7  11   8      401.19      415.18     10.57 o 
   8  11   8      310.70      315.39      7.76 o 
 -10  12   8       27.47       33.31      4.01 o 
  -9  12   8      561.74      570.24      9.97 o 
  -8  12   8      357.56      311.17      8.70 o 
  -7  12   8       16.90       15.92      5.28 o 
  -2  12   8      130.66      164.82      7.02 o 
  -1  12   8     1471.33     1458.80     17.93 o 
   0  12   8      509.35      527.69     12.17 o 
   1  12   8     2555.04     2564.62     25.48 o 
   2  12   8      571.55      573.98     13.51 o 
   3  12   8     5267.29     5089.11     36.99 o 
   4  12   8      274.80      277.39     10.77 o 
   5  12   8      159.47      174.92      9.03 o 
   6  12   8      265.68      289.50      9.83 o 
   7  12   8       88.17       72.37      6.15 o 
   8  12   8      120.96      116.39      5.02 o 
  -9  13   8      355.04      383.08      7.09 o 
  -8  13   8        1.52        3.55      4.01 o 
  -7  13   8      309.33      318.93      8.16 o 
  -2  13   8      302.81      357.79      9.03 o 
  -1  13   8      159.47      161.20      7.96 o 
   0  13   8      599.32      568.70     12.51 o 
   1  13   8      201.89      162.94      8.36 o 
   2  13   8     1158.20     1058.53     17.39 o 
   3  13   8      115.07      129.70      8.90 o 
   4  13   8      726.57      703.48     14.58 o 
   5  13   8      230.83      231.51      9.70 o 
   6  13   8      240.77      244.01      8.63 o 
   7  13   8      440.98      452.84      8.83 o 
  -2  14   8      540.65      588.23     10.30 o 
  -1  14   8      379.31      403.01      9.63 o 
   0  14   8       25.62       20.54      5.69 o 
   1  14   8      385.80      331.71     10.23 o 
   2  14   8      135.66      141.40      8.09 o 
   3  14   8       39.72       40.74      6.69 o 
   4  14   8      266.88      263.55      9.83 o 
   5  14   8      276.46      280.40      9.03 o 
   6  14   8       57.23       56.92      5.42 o 
   7  14   8       73.59       73.71      4.28 o 
  -2  15   8      508.36      533.38      9.23 o 
  -1  15   8        2.74        8.63      4.41 o 
   0  15   8      300.90      282.54      8.56 o 
   1  15   8       43.77       43.01      6.15 o 
   2  15   8      224.93      225.95      8.76 o 
   3  15   8       84.40       85.28      7.02 o 
   4  15   8      260.51      242.01      8.63 o 
   5  15   8       65.06       65.08      5.55 o 
   6  15   8       72.67       88.36      4.68 o 
  -1  16   8       41.09       40.47      4.35 o 
   0  16   8      153.76      144.08      6.29 o 
   1  16   8      211.75      215.25      7.36 o 
   2  16   8       28.66       38.39      5.42 o 
   3  16   8      459.80      474.58      9.63 o 
   4  16   8       13.90       21.40      4.55 o 
   5  16   8       63.75       88.29      4.82 o 
   6  16   8       38.49       53.58      3.28 o 
  -1  17   8       10.14        9.36      3.14 o 
   0  17   8      455.04      485.22      8.09 o 
   1  17   8      316.33      317.53      7.29 o 
   2  17   8       12.47       14.92      4.35 o 
   3  17   8      484.65      538.33      8.56 o 
   4  17   8      119.41      168.76      5.22 o 
   1  18   8       59.45       62.61      3.68 o 
   2  18   8      156.67      194.11      4.82 o 
   3  18   8      480.68      558.80      6.62 o 
  -3 -18   9       45.22       42.68      3.21 o 
  -2 -18   9       71.62       89.57      3.88 o 
  -1 -18   9       22.90       27.83      2.88 o 
  -5 -17   9       35.29       31.44      3.41 o 
  -4 -17   9      268.03      297.19      6.69 o 
  -3 -17   9      116.40      136.79      5.42 o 
  -2 -17   9       59.79       49.50      4.55 o 
  -1 -17   9        5.31       -0.40      3.61 o 
   0 -17   9       22.61       24.41      3.61 o 
  -6 -16   9      264.40      225.04      4.65 o 
  -5 -16   9      312.73      366.07      8.63 o 
  -4 -16   9       19.02       23.88      2.78 o 
  -3 -16   9       18.23       28.90      5.02 o 
  -2 -16   9       90.97       87.09      5.75 o 
  -1 -16   9       36.53       39.26      4.95 o 
   0 -16   9       54.69       52.37      4.82 o 
   1 -16   9      445.24      419.40      8.03 o 
  -7 -15   9       57.41       57.93      6.69 o 
  -6 -15   9      155.76      170.52      5.48 o 
  -5 -15   9      126.77      140.17      4.22 o 
  -4 -15   9       35.37       35.92      5.55 o 
  -3 -15   9       66.97       74.38      6.29 o 
  -2 -15   9      169.91      184.35      7.89 o 
  -1 -15   9      286.38      311.57      8.96 o 
   0 -15   9      722.05      723.41     12.04 o 
   1 -15   9      628.03      699.33     11.17 o 
  -8 -14   9       37.04       38.33      3.95 o 
  -7 -14   9      182.75      202.22      4.52 o 
  -6 -14   9      327.67      316.92      5.77 o 
  -5 -14   9      393.47      362.02     16.72 o 
  -4 -14   9       46.29       39.00      6.42 o 
  -3 -14   9      286.40      272.38      9.36 o 
  -2 -14   9       32.87       45.28      6.29 o 
  -1 -14   9      215.44      170.17      8.03 o 
   0 -14   9       15.81       10.97      5.22 o 
   1 -14   9      264.07      263.75      8.23 o 
   6 -14   9        9.77       14.98      4.48 o 
   7 -14   9      281.42      314.11      6.62 o 
  -9 -13   9       16.62       22.01      3.81 o 
  -8 -13   9      291.67      339.06      8.09 o 
  -7 -13   9       36.35       35.41      3.69 o 
  -6 -13   9       88.32       89.66      4.49 o 
  -5 -13   9       45.62       35.85      5.95 o 
  -4 -13   9      438.15      430.44     11.04 o 
  -3 -13   9      638.05      546.82     12.31 o 
  -2 -13   9      172.31      153.78      8.29 o 
  -1 -13   9     1030.58     1001.87     15.59 o 
   0 -13   9      783.54      727.96     13.11 o 
   1 -13   9      559.68      519.40     11.17 o 
   5 -13   9      374.85      405.89      9.63 o 
   6 -13   9      118.67      123.28      6.69 o 
   7 -13   9      411.64      483.08      9.57 o 
   8 -13   9        0.46        2.94      4.15 o 
 -10 -12   9       23.91       23.28      3.55 o 
  -9 -12   9      262.99      246.69      7.29 o 
  -8 -12   9      354.48      328.70      8.96 o 
  -7 -12   9       26.07       22.91      3.75 o 
  -6 -12   9     1106.20     1030.64     10.52 o 
  -5 -12   9      488.24      508.90     11.77 o 
  -4 -12   9     2843.96     2852.92     25.35 o 
  -3 -12   9      618.95      586.02     12.84 o 
  -2 -12   9      598.99      513.38     11.91 o 
  -1 -12   9      670.27      669.57     13.58 o 
   0 -12   9     1700.65     1762.75     19.87 o 
   1 -12   9      554.75      569.70     11.84 o 
   7 -12   9       52.55       46.09      6.56 o 
   8 -12   9      458.74      491.57      9.97 o 
   9 -12   9        4.51        5.95      3.95 o 
 -10 -11   9       29.40       16.79      4.55 o 
  -9 -11   9      333.91      324.48      8.90 o 
  -8 -11   9      111.37       85.42      6.89 o 
  -7 -11   9       48.73       54.35      4.27 o 
  -6 -11   9     1286.14     1151.00     11.42 o 
  -5 -11   9      100.43       92.98      7.16 o 
  -4 -11   9     1771.23     1730.57     20.07 o 
  -3 -11   9      890.41      823.41     14.52 o 
  -2 -11   9      586.81      546.89     12.24 o 
  -1 -11   9     6506.74     6490.92     37.53 o 
   0 -11   9      616.37      605.69     12.58 o 
   1 -11   9       98.23       98.26      6.89 o 
   9 -11   9      722.19      789.50     11.64 o 
 -10 -10   9      351.16      359.73      9.03 o 
  -9 -10   9      884.76      806.09     13.65 o 
  -8 -10   9      178.97      237.12      9.10 o 
  -7 -10   9       39.60       25.32      3.95 o 
  -6 -10   9     2371.87     2341.78     16.08 o 
  -5 -10   9     3895.09     3783.82     28.63 o 
  -4 -10   9      275.81      295.45      9.36 o 
  -3 -10   9      495.64      422.41     10.97 o 
  -2 -10   9      252.04      234.38      8.29 o 
  -1 -10   9      871.44      901.07     14.31 o 
   1 -10   9      429.01      459.53     10.37 o 
   7 -10   9      616.65      638.40     13.04 o 
   8 -10   9      899.55      974.45     14.52 o 
   9 -10   9      352.38      411.57      8.76 o 
  10 -10   9       94.73       89.97      5.55 o 
 -10  -9   9       70.71       72.17      6.56 o 
  -9  -9   9      464.03      413.58     11.10 o 
  -8  -9   9      539.35      545.75     12.58 o 
  -7  -9   9     1069.84     1131.98     17.06 o 
  -6  -9   9       30.67       55.08      5.28 o 
  -5  -9   9      530.40      507.83     11.24 o 
  -4  -9   9       10.71       15.65      5.15 o 
  -3  -9   9     3074.16     3191.38     25.75 o 
  -2  -9   9     1204.68     1169.70     15.72 o 
   2  -9   9      541.24      555.05     17.99 o 
   3  -9   9       45.46       44.28     13.98 o 
   4  -9   9     4590.27     4634.19     55.05 o 
   7  -9   9      160.84      159.93      8.70 o 
   8  -9   9      552.98      624.08     13.24 o 
   9  -9   9       77.82       76.25      6.56 o 
  10  -9   9       90.99       83.33      4.04 o 
 -10  -8   9        7.77        4.48      6.09 o 
  -9  -8   9      154.65      127.63      8.29 o 
  -8  -8   9       20.25       10.70      6.22 o 
  -7  -8   9      141.12      165.08      8.63 o 
  -6  -8   9      444.80      469.55      7.01 o 
  -4  -8   9     1410.37     1459.27     17.32 o 
   1  -8   9     3096.23     3379.74     37.66 o 
   2  -8   9      157.03      175.99     11.44 o 
   3  -8   9      497.73      491.26      9.87 o 
   4  -8   9      526.73      523.61     19.06 o 
   5  -8   9     1066.60     1098.38     27.32 o 
   8  -8   9       73.14       74.05      7.36 o 
   9  -8   9      246.67      265.95      9.57 o 
  10  -8   9      181.83      184.08      7.29 o 
  11  -8   9      107.67      115.61      6.56 o 
 -11  -7   9       23.68       45.62      5.08 o 
 -10  -7   9        5.58       15.48      6.76 o 
  -9  -7   9       94.09      107.29      7.42 o 
  -7  -7   9      225.51      260.87      9.10 o 
  -6  -7   9       75.18       93.01      4.11 o 
  -5  -7   9       68.55       77.46      5.62 o 
   0  -7   9      876.00      989.17     18.06 o 
   1  -7   9      807.93      801.34     18.26 o 
   2  -7   9      310.10      316.72     13.78 o 
   3  -7   9     5422.75     5518.47     53.91 o 
   4  -7   9      186.58      169.03     12.17 o 
   5  -7   9     3438.87     3541.00     52.48 o 
   6  -7   9      293.86      273.91     10.37 o 
   8  -7   9      109.08      111.64      8.56 o 
   9  -7   9      246.17      225.08      9.70 o 
  10  -7   9      102.81       98.80      7.09 o 
  11  -7   9       40.97       38.03      3.44 o 
 -12  -6   9      176.91      180.60      6.96 o 
 -10  -6   9      321.20      385.68     10.00 o 
  -9  -6   9      660.86      638.66     13.24 o 
  -8  -6   9      447.49      420.60     11.64 o 
  -7  -6   9       52.38       60.28      5.53 o 
  -6  -6   9       22.91       51.04      5.55 o 
   0  -6   9      244.72      256.39      9.70 o 
   1  -6   9      737.67     1019.33     19.80 o 
   2  -6   9      811.67      786.22     19.00 o 
   3  -6   9       93.15      105.95      9.63 o 
   4  -6   9      734.45      789.23     23.14 o 
   5  -6   9      372.38      356.36      9.20 o 
   6  -6   9      879.50      833.08     40.90 o 
   7  -6   9     1036.57     1167.23     18.33 o 
   8  -6   9      193.68      168.03      9.50 o 
   9  -6   9      194.19      161.20      9.63 o 
  10  -6   9      605.75      560.00     12.44 o 
  11  -6   9       19.91       16.52      4.95 o 
 -11  -5   9        9.52       18.60      6.56 o 
 -10  -5   9      527.81      578.82      9.48 o 
  -9  -5   9      162.28      178.27     10.43 o 
  -8  -5   9      408.42      377.27     12.01 o 
  -7  -5   9      155.60      202.30      9.60 o 
  -1  -5   9      866.83     1042.21     15.32 o 
   0  -5   9     4545.39     5019.54     36.52 o 
   1  -5   9     1238.52     1340.60     21.67 o 
   2  -5   9      468.05      539.20     15.32 o 
   3  -5   9     1468.86     1630.44     28.03 o 
   4  -5   9      321.40      348.63     15.25 o 
   5  -5   9      541.43      523.75     20.27 o 
   6  -5   9     2337.05     2603.99    112.88 o 
   7  -5   9      338.68      447.83     12.44 o 
   8  -5   9       63.46       66.80      5.25 o 
   9  -5   9      170.49      160.87      9.70 o 
  10  -5   9      288.64      281.61     10.37 o 
  11  -5   9       11.54       16.79      5.62 o 
  12  -5   9       59.25       60.00      3.95 o 
 -13  -4   9       94.95      113.65      5.75 o 
 -11  -4   9      302.51      274.45     10.23 o 
 -10  -4   9        1.98       -1.27      6.82 o 
  -9  -4   9      652.97      603.78     10.00 o 
  -8  -4   9     1615.45     1450.98     19.93 o 
  -7  -4   9     1747.20     1903.08     78.29 o 
  -5  -4   9      274.99      333.98     11.64 o 
  -4  -4   9     1277.32     1208.36     20.40 o 
  -1  -4   9     1890.74     2249.24     21.61 o 
   0  -4   9      148.02      188.76      8.09 o 
   1  -4   9    18069.04    19498.23     76.19 o 
   2  -4   9      299.84      273.65     11.44 o 
   3  -4   9      864.72      836.66     20.07 o 
   4  -4   9      901.42      840.27     21.67 o 
   5  -4   9      921.72      890.50     23.48 o 
   6  -4   9     1752.13     1728.95     42.41 o 
   7  -4   9     1255.75     1328.70     19.26 o 
   8  -4   9      120.46       83.81      8.43 o 
   9  -4   9      534.82      525.69     14.25 o 
  10  -4   9       93.85       65.95      7.89 o 
  11  -4   9      363.31      358.73      9.83 o 
  12  -4   9      271.47      268.90      6.56 o 
 -13  -3   9       22.11       34.85      5.55 o 
 -11  -3   9       72.82       62.27      8.03 o 
 -10  -3   9        5.93       -1.74      7.69 o 
  -9  -3   9      298.87      271.17     10.57 o 
  -8  -3   9     2314.14     2527.50     25.89 o 
  -7  -3   9     1219.87     1178.07     36.57 o 
  -6  -3   9      456.53      511.84     14.98 o 
  -5  -3   9     2104.00     2084.02     27.69 o 
  -4  -3   9      363.76      410.44     12.58 o 
  -1  -3   9     5946.90     6316.07     35.52 o 
   0  -3   9    14763.05    15622.64     60.40 o 
   1  -3   9      446.36      654.33     11.91 o 
   2  -3   9     3154.97     3487.30     34.52 o 
   3  -3   9      142.97      123.21      9.50 o 
   4  -3   9      413.72      444.01     15.59 o 
   5  -3   9      296.76      293.27     13.61 o 
   6  -3   9     1091.91     1123.33     78.23 o 
   7  -3   9      804.98      868.25     59.93 o 
   8  -3   9      195.42      176.25     10.10 o 
   9  -3   9      193.71      178.06     10.43 o 
  10  -3   9      505.82      496.52     13.18 o 
  11  -3   9       51.28       32.84      6.29 o 
  12  -3   9      141.43      125.62      5.48 o 
 -13  -2   9      109.59      106.69      6.96 o 
 -12  -2   9      812.69      782.21     14.18 o 
 -11  -2   9       52.99       48.36      8.29 o 
 -10  -2   9      272.49      246.49     11.17 o 
  -9  -2   9       33.67       35.38      7.22 o 
  -8  -2   9      363.74      373.84      7.10 o 
  -7  -2   9      607.73      634.95     13.38 o 
  -6  -2   9      861.44      819.93     19.26 o 
  -5  -2   9     1323.89     1279.07     22.68 o 
  -4  -2   9       68.26       49.36      4.62 o 
  -2  -2   9     1778.62     2115.52     22.88 o 
  -1  -2   9      350.63      370.11      6.65 o 
   0  -2   9     1862.10     2158.93     20.13 o 
   1  -2   9      341.54      410.38     27.63 o 
   3  -2   9     1255.83     1262.81     22.07 o 
   4  -2   9     1095.92     1052.85     20.70 o 
   5  -2   9      632.10      603.83     41.07 o 
   6  -2   9     1648.75     1610.91     30.90 o 
   7  -2   9      846.02      821.01     23.14 o 
   8  -2   9      294.00      292.71     11.24 o 
   9  -2   9      703.52      572.84     14.45 o 
  10  -2   9      259.09      259.20     10.57 o 
  11  -2   9      234.77      209.97      8.56 o 
  12  -2   9       96.52       80.47      5.02 o 
 -13  -1   9        2.41       11.64      5.95 o 
 -12  -1   9       21.23       26.89      7.49 o 
 -11  -1   9      126.04      106.42      9.63 o 
 -10  -1   9      237.55      220.54     10.90 o 
  -9  -1   9       30.88       15.38      7.69 o 
  -8  -1   9      783.31      748.61     12.42 o 
  -7  -1   9      438.59      462.91      9.77 o 
  -6  -1   9      213.54      151.51     10.30 o 
  -5  -1   9      933.42      975.72     20.13 o 
  -4  -1   9      373.47      366.09      7.24 o 
  -2  -1   9      309.74      260.80      8.76 o 
  -1  -1   9     2648.10     2760.88     24.62 o 
   0  -1   9      115.30       71.91      5.62 o 
   1  -1   9       52.72       57.08      3.54 o 
   2  -1   9      976.59      911.91     17.06 o 
   3  -1   9      303.25      456.12      9.53 o 
   4  -1   9     1207.62     1272.11     20.60 o 
   5  -1   9       24.63       58.07      7.53 o 
   6  -1   9      423.66      408.76     16.32 o 
   7  -1   9      448.89      490.73      9.82 o 
   8  -1   9       34.60       26.56      6.62 o 
   9  -1   9       79.07       82.34      8.16 o 
  10  -1   9      210.22      228.56     10.03 o 
  11  -1   9      737.88      739.60     13.11 o 
  12  -1   9       17.68       21.81      4.08 o 
 -13   0   9       65.07       73.31      6.76 o 
 -12   0   9       17.36       31.44      7.63 o 
 -11   0   9      135.83      119.33      9.77 o 
 -10   0   9      143.86      124.48      9.63 o 
  -9   0   9       50.69       28.80      9.20 o 
  -8   0   9      256.89      239.96     11.17 o 
  -7   0   9      201.59      219.51      7.50 o 
  -6   0   9      234.03      234.98     12.17 o 
  -5   0   9    10722.30     9643.83     62.48 o 
  -4   0   9       62.45       93.77      4.47 o 
  -3   0   9       15.18       25.33      3.47 o 
  -2   0   9      386.79      295.27     38.33 o 
  -1   0   9     1101.94      678.57      9.22 o 
   0   0   9      699.87      697.37      9.67 o 
   1   0   9       71.47      133.48      5.23 o 
   2   0   9     1493.97     1244.77     14.65 o 
   3   0   9     9612.75    10176.48     40.23 o 
   4   0   9      581.01      550.60     10.36 o 
   5   0   9     3091.43     3589.45    240.90 o 
   6   0   9        5.17       13.24      7.56 o 
   7   0   9        4.81        4.29      5.31 o 
   8   0   9       68.12       63.81      7.69 o 
   9   0   9      105.08       89.16      8.16 o 
  10   0   9       22.49       10.30      6.56 o 
  11   0   9       21.62       17.12      5.55 o 
  12   0   9       18.85       23.28      3.75 o 
 -13   1   9        3.36       18.33      6.29 o 
 -12   1   9       18.07       52.44      8.09 o 
 -11   1   9      129.90      129.23      9.57 o 
 -10   1   9      219.45      225.20     14.28 o 
  -9   1   9       32.67       36.10      5.32 o 
  -8   1   9      792.82      775.07     13.88 o 
  -7   1   9      468.53      479.80     17.46 o 
  -6   1   9      243.15      226.29     12.58 o 
  -5   1   9      942.10      928.70     20.80 o 
  -4   1   9      430.54      416.41      6.63 o 
  -3   1   9      665.48      727.40      9.86 o 
  -2   1   9      253.12      223.21      8.96 o 
  -1   1   9     2638.70     2661.95     25.75 o 
   0   1   9       77.36       45.69      5.82 o 
   1   1   9       44.99       35.07      4.13 o 
   2   1   9     1063.84      917.33     16.92 o 
   3   1   9      301.35      466.94      9.60 o 
   4   1   9     1332.82     1289.90     23.01 o 
   5   1   9       41.25       51.07      5.15 o 
   6   1   9      498.56      497.39     16.72 o 
   7   1   9      418.77      495.60     19.87 o 
   9   1   9       83.06       93.31      7.69 o 
  10   1   9      193.25      202.48      8.90 o 
  11   1   9      737.69      773.51     12.31 o 
 -13   2   9       86.22       64.41      6.29 o 
 -12   2   9      783.03      815.59     14.65 o 
 -11   2   9       41.47       52.99      4.80 o 
 -10   2   9      287.93      285.62     12.44 o 
  -9   2   9       32.02       51.89     12.11 o 
  -8   2   9      353.29      373.95     11.58 o 
  -7   2   9      611.93      622.38     11.67 o 
  -6   2   9      864.59      816.06     21.20 o 
  -5   2   9     1374.94     1310.10     21.07 o 
  -4   2   9       58.49       47.42      3.85 o 
  -3   2   9     3655.09     3617.14     28.19 o 
  -2   2   9     1652.17     1899.40     22.41 o 
  -1   2   9      328.32      365.62     10.90 o 
   0   2   9     1931.81     2148.37     24.88 o 
   2   2   9     8481.57     9180.09     59.47 o 
   3   2   9     1303.87     1315.76     17.29 o 
   5   2   9      610.90      596.12     11.30 o 
   6   2   9     1742.09     1643.28     27.83 o 
   7   2   9      821.27      864.70     28.23 o 
   8   2   9      275.44      310.17     10.64 o 
   9   2   9      647.88      601.67     13.38 o 
  10   2   9      288.62      284.15      9.63 o 
 -13   3   9       20.25       19.40      5.02 o 
 -12   3   9      527.42      535.71      8.43 o 
 -11   3   9       53.26       65.19      6.02 o 
 -10   3   9       14.28       18.66      6.22 o 
  -9   3   9      291.41      269.10      9.50 o 
  -8   3   9     2405.18     2477.66     28.16 o 
  -7   3   9     1332.13     1293.89     41.62 o 
  -6   3   9      462.03      517.73     17.12 o 
  -5   3   9     2142.67     2093.38     26.35 o 
  -4   3   9      369.68      410.56      8.53 o 
  -3   3   9     3224.46     3674.46     84.05 o 
  -2   3   9     3329.52     3882.82     33.24 o 
  -1   3   9     5954.12     6122.35     42.81 o 
   0   3   9    15309.95    15647.19     69.10 o 
   2   3   9     3231.53     3591.45     34.85 o 
   3   3   9      157.72      149.10      8.76 o 
   4   3   9      413.47      464.55     14.11 o 
 -12   4   9      239.10      200.40      6.92 o 
 -11   4   9      282.93      291.65      7.20 o 
 -10   4   9        3.22        1.27      5.95 o 
  -9   4   9      647.43      614.84     20.84 o 
  -8   4   9     1567.49     1489.21     16.49 o 
  -7   4   9     1695.22     1832.88     64.57 o 
  -6   4   9      111.43      161.16     23.48 o 
  -5   4   9      297.96      314.88      8.70 o 
  -4   4   9     1374.99     1169.37     20.27 o 
  -3   4   9     1320.01     1291.19     24.72 o 
  -2   4   9     2387.69     2342.01     27.89 o 
  -1   4   9     1966.60     2103.88     27.16 o 
   0   4   9      183.87      183.55     10.43 o 
   1   4   9    17565.56    18787.33     81.74 o 
   2   4   9      266.72      248.63     10.97 o 
   3   4   9      914.15      858.66     18.80 o 
   4   4   9      960.34      910.24     19.20 o 
   5   4   9      944.76      949.17     20.20 o 
 -12   5   9      109.39      133.43      4.71 o 
 -11   5   9        6.57       12.81      6.52 o 
 -10   5   9      497.67      537.21      9.54 o 
  -9   5   9      197.62      223.40      7.32 o 
  -8   5   9      409.51      372.67      8.51 o 
  -7   5   9      167.96      223.73      8.29 o 
  -6   5   9       10.22        7.98      3.69 o 
  -5   5   9       93.47       93.79     11.74 o 
  -4   5   9     1085.81     1089.75     31.00 o 
  -3   5   9      293.06      359.28     17.59 o 
  -2   5   9     2473.27     3066.43     34.31 o 
  -1   5   9      971.53     1016.39     20.67 o 
   0   5   9     4671.00     4976.73     44.62 o 
   1   5   9     1191.06     1216.39     22.94 o 
   2   5   9      487.36      546.42     15.92 o 
   3   5   9     1559.88     1740.54     27.56 o 
   4   5   9      338.49      340.87     13.11 o 
   5   5   9      512.63      475.65     15.25 o 
 -12   6   9      178.08      172.44      6.35 o 
 -11   6   9      556.98      539.40      8.18 o 
 -10   6   9      324.02      377.41     16.35 o 
  -9   6   9      658.05      618.97     23.01 o 
  -8   6   9      453.93      420.40      8.93 o 
  -7   6   9       45.88       53.18      8.99 o 
  -6   6   9       36.78       56.99      5.62 o 
  -5   6   9      603.75      588.69     57.89 o 
  -4   6   9     1634.74     1768.07     18.52 o 
  -3   6   9      326.23      421.70     10.36 o 
  -2   6   9      150.39      142.24      9.70 o 
  -1   6   9      103.40      145.75      9.90 o 
   0   6   9      257.85      261.74     12.17 o 
   1   6   9      739.55      913.45     21.67 o 
   2   6   9      723.78      664.48     18.53 o 
   3   6   9      108.89      106.96      9.23 o 
   4   6   9      704.57      688.56     19.26 o 
   8   6   9      219.44      207.69      8.90 o 
 -12   7   9       49.86       55.38      4.55 o 
 -11   7   9       24.33       21.40      5.82 o 
 -10   7   9        1.30        4.62      6.29 o 
  -9   7   9      114.16      122.07      8.43 o 
  -8   7   9     1642.30     1487.43     22.68 o 
  -7   7   9      259.31      301.00     10.70 o 
  -6   7   9       63.75       71.59      5.71 o 
  -5   7   9       80.96       74.27      4.48 o 
  -4   7   9      442.66      430.02     13.35 o 
  -3   7   9     3408.84     3062.66    114.38 o 
  -2   7   9      412.33      456.82     39.06 o 
  -1   7   9      142.45      114.59      6.49 o 
   0   7   9      954.00      949.23     23.68 o 
   1   7   9      818.25      768.63     21.40 o 
   2   7   9      292.86      255.72     14.25 o 
   3   7   9     5605.41     5716.06     55.25 o 
   4   7   9      187.81      173.71     12.58 o 
   5   7   9     3481.01     3548.03     43.81 o 
   7   7   9     1504.00     1336.99     19.26 o 
   8   7   9      119.39      142.48      7.83 o 
 -12   8   9      117.29      128.43      5.08 o 
 -11   8   9      457.70      394.85      9.23 o 
 -10   8   9        6.41        7.76      5.95 o 
  -9   8   9      144.36      102.41      7.83 o 
  -8   8   9       19.45       19.60      6.22 o 
  -7   8   9      117.34      126.56      8.03 o 
  -6   8   9      410.40      430.12     17.69 o 
  -5   8   9      168.36      172.91      6.51 o 
  -4   8   9     1272.26     1370.37     24.41 o 
  -3   8   9     1305.03     1281.12     17.71 o 
  -2   8   9      834.91      912.24     24.41 o 
  -1   8   9     1034.79      995.12     25.62 o 
   0   8   9        3.12        6.96      9.77 o 
   1   8   9     3076.04     2928.90     42.54 o 
   2   8   9      141.36      127.96     11.97 o 
   3   8   9      487.93      476.19     18.80 o 
   4   8   9      548.64      508.30     19.06 o 
   6   8   9      243.73      221.34     10.17 o 
   7   8   9      353.82      351.97     11.30 o 
   8   8   9       67.87       63.75      6.42 o 
 -11   9   9      299.03      381.07      8.43 o 
 -10   9   9       70.63       66.35      6.42 o 
  -9   9   9      486.40      446.42     11.51 o 
  -8   9   9      460.75      444.48     11.91 o 
  -7   9   9     1013.76     1003.15     16.39 o 
  -6   9   9       29.63       58.60      7.02 o 
  -5   9   9      539.03      490.50     11.44 o 
  -4   9   9       17.21       30.03      5.35 o 
  -3   9   9     3064.68     3001.81     44.21 o 
  -2   9   9     1136.51     1094.18     27.76 o 
  -1   9   9      141.38      120.94     12.37 o 
   0   9   9      409.07      392.51     18.86 o 
   1   9   9       41.72       42.07      5.10 o 
   2   9   9      570.76      524.93     16.02 o 
   3   9   9       38.58       35.28      6.29 o 
   4   9   9     4524.16     4407.03     52.91 o 
   5   9   9     5234.53     4707.63     36.32 o 
   6   9   9        4.86        5.82      6.76 o 
   7   9   9      147.17      124.95      7.96 o 
   8   9   9      559.00      612.64     11.77 o 
 -11  10   9      288.04      281.54      6.69 o 
 -10  10   9      321.91      301.34      8.29 o 
  -9  10   9      867.57      774.65     13.38 o 
  -8  10   9      166.16      163.21      8.23 o 
  -7  10   9       28.80       20.67      5.89 o 
  -6  10   9     2327.00     2290.24     23.41 o 
  -5  10   9     3675.11     3688.70     28.70 o 
  -4  10   9      230.44      231.91      7.96 o 
  -3  10   9      524.61      488.03     20.80 o 
  -2  10   9      274.93      264.48     17.53 o 
  -1  10   9      834.01      910.17     14.25 o 
   0  10   9     1464.52     1514.91     26.79 o 
   1  10   9      403.87      419.41      9.99 o 
   2  10   9     2274.61     2132.34     36.02 o 
   3  10   9      671.14      623.98     12.47 o 
   4  10   9      189.17      184.28     10.43 o 
   5  10   9      372.57      335.05     11.84 o 
   6  10   9        9.37       10.03      6.62 o 
   7  10   9      566.70      522.34     11.97 o 
   8  10   9      918.81      963.48     13.38 o 
 -10  11   9       34.86       25.02      4.41 o 
  -9  11   9      293.92      270.44      8.09 o 
  -8  11   9       97.64       71.44      6.35 o 
  -7  11   9       39.33       41.94      6.02 o 
  -5  11   9      107.35       88.90      6.69 o 
  -2  11   9      608.55      634.45     24.88 o 
  -1  11   9     6125.08     6430.31     36.39 o 
   0  11   9      632.37      614.85     13.31 o 
   1  11   9      109.10       90.19      6.66 o 
   2  11   9      659.56      584.22     14.05 o 
   3  11   9     3073.23     2871.38     28.70 o 
   4  11   9     1580.25     1439.00     20.94 o 
   5  11   9       83.31       82.41      7.96 o 
   6  11   9      308.10      291.71     10.64 o 
   7  11   9      962.79      957.53     14.58 o 
   8  11   9       13.97       17.79      4.48 o 
 -10  12   9       26.35       32.84      3.75 o 
  -9  12   9      275.02      251.97      6.96 o 
  -8  12   9      351.05      301.07      8.36 o 
  -7  12   9       30.37       35.18      5.22 o 
  -1  12   9      680.98      732.98     13.58 o 
   0  12   9     1714.15     1713.18     20.54 o 
   1  12   9      574.26      545.89     13.04 o 
   2  12   9      179.41      203.55      9.70 o 
   3  12   9      425.63      372.38     11.97 o 
   4  12   9       73.00       97.93      8.36 o 
   5  12   9      168.92      226.49      9.43 o 
   6  12   9       98.04      110.64      7.76 o 
   7  12   9       59.27       37.66      5.69 o 
   8  12   9      412.43      439.06      7.42 o 
  -9  13   9        9.55       11.24      3.21 o 
  -8  13   9      281.74      334.25      7.36 o 
  -7  13   9       36.38       48.96      4.75 o 
  -1  13   9     1103.63     1123.41     15.65 o 
   0  13   9      764.28      686.76     13.51 o 
   1  13   9      538.81      507.29     12.44 o 
   2  13   9      493.83      471.71     12.58 o 
   3  13   9      402.65      418.60     12.17 o 
   4  13   9      167.10      150.77      9.03 o 
   5  13   9      351.09      357.26     10.77 o 
   6  13   9      137.78      141.94      7.16 o 
   7  13   9      406.65      463.14      8.63 o 
  -1  14   9      231.31      215.72      7.69 o 
   0  14   9       17.50       24.21      5.48 o 
   1  14   9      286.38      277.46      9.57 o 
   2  14   9      271.92      275.05      9.83 o 
   3  14   9       46.86       50.03      7.36 o 
   4  14   9      305.37      275.32      9.83 o 
   5  14   9       13.00       21.61      5.48 o 
   6  14   9       12.50       16.66      4.48 o 
   7  14   9      289.85      311.51      6.09 o 
  -1  15   9      268.76      309.30      7.89 o 
   0  15   9      685.44      722.88     12.04 o 
   1  15   9      613.70      628.09     11.91 o 
   2  15   9      119.59      111.44      7.16 o 
   3  15   9        0.88        1.74      5.69 o 
   4  15   9       49.00       41.34      5.69 o 
   5  15   9       33.90       44.75      4.88 o 
   6  15   9       20.09       30.43      3.88 o 
  -1  16   9       29.91       32.91      4.01 o 
   0  16   9       43.03       35.65      4.68 o 
   1  16   9      481.25      484.22      9.50 o 
   2  16   9       94.73      110.90      6.22 o 
   3  16   9        9.18       10.64      4.75 o 
   4  16   9       94.31       99.40      5.35 o 
   5  16   9      102.00       96.72      4.48 o 
  -1  17   9        5.06        8.90      2.68 o 
   0  17   9       21.87       28.76      3.68 o 
   1  17   9       27.94       29.36      4.08 o 
   2  17   9       82.46       90.84      5.02 o 
   3  17   9       87.58       93.91      4.95 o 
   4  17   9      262.78      279.00      5.75 o 
  -4 -17  10      731.78      691.17      8.76 o 
  -3 -17  10      112.69      110.97      4.88 o 
  -2 -17  10        4.77       11.24      3.61 o 
  -1 -17  10       88.10       88.29      4.48 o 
   0 -17  10       19.52       13.78      3.28 o 
  -6 -16  10      134.33      109.50      4.28 o 
  -5 -16  10      173.35      180.60      5.69 o 
  -4 -16  10       42.38       52.58      4.88 o 
  -3 -16  10       53.57       72.24      5.48 o 
  -2 -16  10       17.47       14.11      4.48 o 
  -1 -16  10      397.36      422.41      8.83 o 
   0 -16  10       97.95       98.13      5.15 o 
   1 -16  10      603.93      642.74      8.96 o 
  -6 -15  10       52.63       68.37      3.14 o 
  -5 -15  10        3.61        2.73      2.67 o 
  -4 -15  10      178.37      190.30      7.22 o 
  -3 -15  10      627.07      562.54     10.90 o 
  -2 -15  10      154.47      152.78      7.29 o 
  -1 -15  10      298.07      281.41      8.43 o 
   0 -15  10      717.92      733.51     11.91 o 
   1 -15  10      579.28      580.47      9.97 o 
  -8 -14  10       72.28       54.85      3.55 o 
  -7 -14  10      198.35      158.54      7.42 o 
  -6 -14  10      447.90      461.07     16.12 o 
  -5 -14  10        5.88       14.33      3.26 o 
  -4 -14  10      359.97      371.89     22.81 o 
  -3 -14  10      548.51      499.06     11.44 o 
  -2 -14  10      911.03      864.22     14.31 o 
  -1 -14  10       77.25       67.29      6.42 o 
   0 -14  10      501.25      483.81     10.64 o 
   1 -14  10      114.17      103.01      6.35 o 
  -9 -13  10      142.68      154.25      4.75 o 
  -8 -13  10      237.94      263.61      6.69 o 
  -7 -13  10       25.92       25.06      3.36 o 
  -6 -13  10      273.91      279.64      5.79 o 
  -5 -13  10       58.72       76.88      4.95 o 
  -4 -13  10      523.28      505.82     11.77 o 
  -3 -13  10      168.52      175.59      8.36 o 
  -2 -13  10       93.74       77.93      7.02 o 
  -1 -13  10      170.96      170.44      8.29 o 
   0 -13  10     1349.63     1343.01     17.26 o 
   1 -13  10      110.32      116.05      6.76 o 
   6 -13  10      265.88      301.00      8.23 o 
   7 -13  10      139.28      163.68      6.29 o 
  -9 -12  10       45.34       43.55      4.48 o 
  -8 -12  10      162.38      155.32      6.69 o 
  -7 -12  10      775.14      815.09     13.38 o 
  -6 -12  10       83.81       81.37      4.40 o 
  -5 -12  10      127.64      115.20      5.25 o 
  -4 -12  10      113.08       82.94      7.09 o 
  -3 -12  10      888.30      898.20     15.25 o 
  -2 -12  10      185.25      196.19      8.63 o 
  -1 -12  10     2525.08     2475.52     23.88 o 
   0 -12  10     1599.28     1580.61     19.06 o 
   1 -12  10      301.92      331.37      9.30 o 
   6 -12  10       24.39       14.85      5.69 o 
   7 -12  10       42.99       31.97      5.89 o 
   8 -12  10      243.76      236.79      7.29 o 
  -9 -11  10        6.96       13.51      4.88 o 
  -8 -11  10     1075.90     1039.87     14.65 o 
  -7 -11  10       17.05       15.99      3.83 o 
  -6 -11  10       56.64       46.74      4.16 o 
  -5 -11  10      316.88      317.46     10.03 o 
  -4 -11  10      687.99      647.43     13.18 o 
  -3 -11  10      640.43      608.56     13.11 o 
  -2 -11  10      290.39      286.02      9.57 o 
  -1 -11  10     1746.95     1728.43     20.07 o 
   0 -11  10      976.18      989.03     15.45 o 
   1 -11  10      196.78      215.85      7.89 o 
   2 -11  10     2450.33     2725.29     23.01 o 
   7 -11  10      469.35      555.39     10.90 o 
   8 -11  10      578.40      627.29     11.77 o 
   9 -11  10      320.23      324.95      7.69 o 
 -10 -10  10      686.51      628.50     10.57 o 
  -9 -10  10       74.18       65.89      6.22 o 
  -8 -10  10      130.10      114.98      7.49 o 
  -7 -10  10       57.31       56.26      4.34 o 
  -6 -10  10      115.60      116.78      5.01 o 
  -5 -10  10     3063.08     3131.58     25.15 o 
  -4 -10  10      451.05      366.15     10.57 o 
  -3 -10  10      960.94      995.79     15.65 o 
  -2 -10  10      256.87      221.07      8.96 o 
   1 -10  10      633.63      690.10     12.51 o 
   2 -10  10      240.29      276.59      8.36 o 
   7 -10  10      568.81      649.50     13.04 o 
   8 -10  10      641.69      684.95     12.11 o 
   9 -10  10       15.71        8.43      3.88 o 
  10 -10  10      298.98      347.63      6.82 o 
 -10  -9  10      362.61      409.10      9.83 o 
  -9  -9  10      125.81      115.92      7.42 o 
  -8  -9  10      282.96      274.85      9.70 o 
  -7  -9  10      244.75      230.77      9.10 o 
  -6  -9  10     5114.60     5379.22     23.86 o 
  -5  -9  10      426.55      400.65      9.46 o 
  -4  -9  10      866.10      782.61     14.05 o 
  -3  -9  10     1536.74     1443.48     18.19 o 
  -2  -9  10      381.88      408.70     10.57 o 
  -1  -9  10     1609.94     1683.35     19.20 o 
   0  -9  10      357.26      367.16     10.03 o 
   1  -9  10      753.40      882.41     13.65 o 
   2  -9  10      203.68      206.49     14.25 o 
   3  -9  10     1199.86     1326.76     29.50 o 
   7  -9  10      172.91      186.35      9.10 o 
   8  -9  10       92.54       98.19      7.49 o 
   9  -9  10       14.77       14.05      4.88 o 
  10  -9  10      141.86      132.82      8.39 o 
 -10  -8  10       27.63       18.13      5.75 o 
  -9  -8  10      174.97      229.30      9.23 o 
  -8  -8  10       12.84       33.91      6.29 o 
  -7  -8  10       19.39       27.49      6.62 o 
  -6  -8  10      697.13      736.02     14.01 o 
  -3  -8  10      551.63      542.34     11.57 o 
   1  -8  10      213.66      193.85     11.04 o 
   2  -8  10       70.00      100.87      6.49 o 
   3  -8  10       13.42       12.75      7.53 o 
   4  -8  10     2201.49     2177.34     41.17 o 
   5  -8  10       27.90       22.88      7.09 o 
   8  -8  10      331.06      328.29     10.84 o 
   9  -8  10      149.80      145.02      7.69 o 
  10  -8  10      182.89      168.70      6.62 o 
 -10  -7  10      153.22      160.74      8.49 o 
  -7  -7  10     1343.99     1329.50     17.99 o 
  -6  -7  10      924.81      928.88     27.39 o 
  -5  -7  10     1922.19     2071.86     22.37 o 
   1  -7  10      394.88      456.19     14.72 o 
   2  -7  10      540.56      597.46     18.26 o 
   3  -7  10     1421.41     1415.97     38.29 o 
   4  -7  10      578.66      557.66     12.78 o 
   5  -7  10      667.50      709.89     12.66 o 
   6  -7  10      235.36      249.23     10.37 o 
   8  -7  10      104.43       86.09      8.23 o 
   9  -7  10      226.23      230.70      9.70 o 
  10  -7  10       59.49       70.77      6.09 o 
  11  -7  10       49.14       48.68      3.00 o 
 -12  -6  10      134.88      130.57      5.89 o 
 -11  -6  10       68.34       83.61      6.62 o 
 -10  -6  10       53.76       52.64     11.04 o 
  -9  -6  10       21.99       23.24      7.49 o 
  -6  -6  10      287.29      291.30      8.70 o 
   0  -6  10      410.75      423.55     12.64 o 
   1  -6  10       27.62       92.64      7.42 o 
   2  -6  10      485.75      586.29     16.72 o 
   3  -6  10      258.88      217.12     13.31 o 
   4  -6  10      351.31      358.73     16.19 o 
   5  -6  10     1282.04     1290.04     30.50 o 
   6  -6  10      685.83      734.32     15.38 o 
   7  -6  10      561.69      594.11     13.98 o 
   8  -6  10      610.77      560.13     14.05 o 
   9  -6  10       83.90       63.81      7.63 o 
  10  -6  10      114.62      107.09      7.49 o 
  11  -6  10      336.17      329.03      7.76 o 
 -12  -5  10       45.43       47.22      6.09 o 
 -11  -5  10      210.38      230.10      8.90 o 
 -10  -5  10      219.07      231.44      9.77 o 
  -9  -5  10       14.90       15.34      4.70 o 
  -8  -5  10      444.61      502.13     14.82 o 
  -7  -5  10      235.40      207.74      8.16 o 
  -6  -5  10      364.78      442.41     10.17 o 
  -4  -5  10       52.35       59.53      7.36 o 
  -1  -5  10      128.89      157.93      7.22 o 
   0  -5  10     4529.34     4411.38     35.52 o 
   1  -5  10      106.71      183.28      9.63 o 
   2  -5  10      567.06      690.50     17.59 o 
   3  -5  10       53.64       47.76      8.09 o 
   4  -5  10     1487.17     1570.30     30.30 o 
   5  -5  10       71.77       64.45      6.32 o 
   6  -5  10      309.38      389.53     33.61 o 
   7  -5  10      339.73      330.90     11.51 o 
   8  -5  10      864.29      894.36     99.47 o 
   9  -5  10      296.06      276.12     11.17 o 
  10  -5  10      327.34      336.66     10.37 o 
  11  -5  10       29.40       33.51      5.08 o 
 -11  -4  10      111.39      133.31      8.56 o 
 -10  -4  10       41.96       30.03      7.36 o 
  -9  -4  10      811.67      834.92     15.85 o 
  -8  -4  10        1.84       -4.16      4.16 o 
  -7  -4  10      393.03      386.69      7.64 o 
  -5  -4  10      350.23      382.07     13.11 o 
  -1  -4  10      183.00      217.19      8.09 o 
   0  -4  10     1413.49     1695.66     21.94 o 
   1  -4  10       21.36       41.81      5.69 o 
   2  -4  10     2991.75     3031.11     34.11 o 
   3  -4  10      172.47      189.23     10.90 o 
   4  -4  10       48.13       39.67      7.76 o 
   5  -4  10      904.20      944.77     12.58 o 
   6  -4  10       15.12       19.92      5.30 o 
   7  -4  10       59.36       76.92      7.29 o 
   8  -4  10      280.14      322.61     21.84 o 
   9  -4  10       56.74       46.15      7.89 o 
  10  -4  10       85.12       60.13      7.63 o 
  11  -4  10       11.14       12.24      5.02 o 
 -13  -3  10       60.74       72.24      5.75 o 
 -12  -3  10       26.18       51.97      6.96 o 
 -11  -3  10      961.33      964.15     16.32 o 
  -9  -3  10      326.87      298.19     11.17 o 
  -8  -3  10      152.22      135.39      5.59 o 
  -7  -3  10      315.50      328.66      9.09 o 
  -6  -3  10       93.14      114.58      8.96 o 
  -5  -3  10       64.98       52.78      7.29 o 
  -1  -3  10    16260.81    18605.59     64.95 o 
   0  -3  10      350.36      308.09      9.97 o 
   1  -3  10     1012.34      956.94     15.85 o 
   2  -3  10     2392.14     2456.13     30.10 o 
   3  -3  10      326.57      314.32     12.91 o 
   4  -3  10      324.72      334.25     14.18 o 
   5  -3  10     1024.23      896.12     23.14 o 
   6  -3  10       80.84      106.91     11.81 o 
   7  -3  10     1298.32     1424.22     19.67 o 
   8  -3  10      270.85      222.93     23.91 o 
   9  -3  10       27.10       36.19      7.56 o 
  10  -3  10       81.10       96.19      8.03 o 
  11  -3  10       77.59       68.96      6.29 o 
  12  -3  10       44.49       32.58      3.68 o 
 -13  -2  10      100.92      106.76      6.42 o 
 -12  -2  10      126.39      179.13      8.70 o 
 -11  -2  10      138.27      133.71      9.50 o 
 -10  -2  10      429.07      406.76     13.04 o 
  -9  -2  10       54.90       81.54      8.09 o 
  -8  -2  10       82.81       63.06      4.60 o 
  -7  -2  10      201.99      207.12      6.27 o 
  -6  -2  10     2537.14     2547.76     33.71 o 
  -5  -2  10      718.95      739.73     18.66 o 
  -4  -2  10     1530.92     1596.79     19.06 o 
  -2  -2  10      684.42      688.83     14.18 o 
  -1  -2  10     5129.45     5626.60     34.58 o 
   0  -2  10      748.16      972.74     30.84 o 
   1  -2  10      631.25      690.17     11.51 o 
   2  -2  10     1624.59     1701.47     24.41 o 
   3  -2  10       52.49       35.05      6.35 o 
   4  -2  10      826.35      785.90     13.51 o 
   5  -2  10      865.98      829.23     21.81 o 
   6  -2  10     1467.29     1484.89     29.70 o 
   7  -2  10      433.80      458.80     12.04 o 
   8  -2  10      194.73      177.06      9.90 o 
   9  -2  10      570.06      585.55     14.52 o 
  10  -2  10      235.13      248.76     10.03 o 
  11  -2  10        5.31       11.64      5.15 o 
  12  -2  10       14.16       22.54      3.61 o 
 -13  -1  10        5.13       16.99      5.89 o 
 -12  -1  10      382.78      430.50     11.44 o 
 -11  -1  10       69.43       75.05      9.10 o 
 -10  -1  10       41.55       45.28      8.49 o 
  -9  -1  10       77.22       66.42      8.83 o 
  -8  -1  10       12.07       12.20      6.17 o 
  -7  -1  10      281.83      336.34      8.69 o 
  -6  -1  10       31.28       42.14      7.56 o 
  -5  -1  10      592.96      714.45     18.39 o 
  -4  -1  10      512.69      463.14     10.84 o 
  -3  -1  10     1508.74     1433.45     18.86 o 
  -2  -1  10     9244.38     8890.79     48.36 o 
  -1  -1  10      408.26      371.10     10.30 o 
   0  -1  10      258.95      320.17     11.30 o 
   1  -1  10      600.02      587.29     11.17 o 
   2  -1  10     1327.67     1213.94     14.54 o 
   3  -1  10      972.98     1042.29     22.34 o 
   4  -1  10      179.27      221.14     10.50 o 
   5  -1  10      544.61      575.06     16.89 o 
   6  -1  10     1053.79     1082.83     28.90 o 
   7  -1  10       30.76       34.65      5.68 o 
   8  -1  10      356.40      323.95     11.77 o 
   9  -1  10      112.23       95.92      8.90 o 
  10  -1  10      264.11      247.89      9.70 o 
  11  -1  10       60.55       59.06      5.95 o 
 -13   0  10       48.96       52.17      6.49 o 
 -12   0  10        0.57       29.83      7.63 o 
 -11   0  10        0.18       11.71      8.43 o 
 -10   0  10       51.39       62.94      9.16 o 
  -9   0  10        8.63        9.92     11.47 o 
  -8   0  10      154.87      203.46     11.65 o 
  -7   0  10      439.74      384.13     15.22 o 
  -6   0  10     1392.06     1563.41     27.49 o 
  -5   0  10      380.99      413.65     15.12 o 
  -4   0  10     4345.00     4506.89     50.74 o 
  -3   0  10       71.34       65.96      8.19 o 
  -2   0  10      621.06      579.48      9.36 o 
  -1   0  10      768.68      810.85     21.91 o 
   0   0  10     5457.27     5387.41     28.46 o 
   1   0  10      550.17      496.79     18.50 o 
   2   0  10     3271.64     3305.47     37.16 o 
   3   0  10      189.36      149.53     15.72 o 
   4   0  10      857.95      873.57     13.52 o 
   5   0  10        5.66        1.74      5.63 o 
   6   0  10        5.02       16.12      4.70 o 
   7   0  10        1.53        8.25      5.18 o 
   8   0  10     2349.04     2242.61     25.42 o 
   9   0  10       12.67        6.29      6.42 o 
  10   0  10      135.63      158.19      8.36 o 
  11   0  10        9.06        8.49      4.95 o 
 -13   1  10        5.88       11.51      5.75 o 
 -12   1  10      364.30      384.01     11.91 o 
 -11   1  10       49.91       73.31      9.43 o 
 -10   1  10       33.47       44.19      4.77 o 
  -9   1  10      103.21       89.36      9.10 o 
  -8   1  10       17.13       29.18      4.14 o 
  -7   1  10      271.53      324.15      6.44 o 
  -6   1  10       38.61       56.92      9.36 o 
  -5   1  10      546.80      615.65     18.26 o 
  -4   1  10      486.71      454.12     28.00 o 
  -3   1  10     1551.75     1478.40     21.54 o 
  -2   1  10     8877.14     8681.96     47.83 o 
  -1   1  10      474.59      415.85     11.71 o 
   0   1  10      224.50      330.77     11.10 o 
   1   1  10      656.31      584.60     10.02 o 
   2   1  10     1299.73     1253.95     14.73 o 
   3   1  10      997.77     1025.72     14.02 o 
   4   1  10      224.90      223.01     11.51 o 
   5   1  10      539.97      605.28     19.97 o 
   6   1  10     1153.47     1067.23     23.48 o 
   7   1  10       35.25       26.55      5.85 o 
   8   1  10      334.12      310.30     11.04 o 
   9   1  10      111.88      105.55      8.23 o 
  10   1  10      275.74      263.14      9.10 o 
  11   1  10       71.65       77.59      5.35 o 
 -13   2  10       84.13       82.61      6.15 o 
 -12   2  10      139.27      160.00      9.50 o 
 -11   2  10      153.22      137.00      7.19 o 
 -10   2  10      419.53      407.88     17.63 o 
  -9   2  10       54.32       74.89      5.50 o 
  -8   2  10       72.23       57.69      4.60 o 
  -7   2  10      233.54      207.83      7.64 o 
  -6   2  10     2368.87     2318.33     34.65 o 
  -5   2  10      728.23      762.70     22.81 o 
  -4   2  10     1504.75     1533.94     13.03 o 
  -3   2  10       21.23       12.36      3.85 o 
  -2   2  10      715.87      680.44     10.50 o 
   1   2  10      610.08      622.01     15.12 o 
   2   2  10     1898.75     1974.85     26.56 o 
   3   2  10       53.80       31.38      4.82 o 
   5   2  10      790.05      798.13     18.46 o 
   6   2  10     1442.13     1417.73     27.16 o 
   7   2  10      357.72      417.46     11.24 o 
   8   2  10      172.46      194.98      9.30 o 
   9   2  10      551.39      641.34     13.44 o 
  10   2  10      248.76      304.01      8.90 o 
 -13   3  10       62.72       48.70      4.95 o 
 -12   3  10       31.63       32.19      3.82 o 
 -11   3  10      929.20      911.17     17.53 o 
 -10   3  10      754.89      801.50     28.33 o 
  -9   3  10      304.10      295.96      7.83 o 
  -8   3  10      137.89      145.35      7.96 o 
  -7   3  10      281.14      299.09      7.73 o 
  -6   3  10      110.55      116.72     10.97 o 
  -5   3  10       45.12       41.12      5.08 o 
  -4   3  10      382.88      375.86     10.23 o 
  -3   3  10    13220.12    13610.19    169.77 o 
  -2   3  10     1591.47     1726.69     23.81 o 
  -1   3  10    16460.17    17995.42     76.39 o 
   0   3  10      328.97      372.91     12.78 o 
   2   3  10     2366.58     2419.34     30.03 o 
   3   3  10      241.65      225.28     10.97 o 
   4   3  10      342.41      318.86     12.37 o 
   5   3  10      992.63      913.18     19.60 o 
 -12   4  10       19.86       20.05      3.52 o 
 -11   4  10      116.40      129.26     11.24 o 
 -10   4  10       37.70       34.85      6.35 o 
  -9   4  10      816.39      838.06     24.05 o 
  -8   4  10        4.60        9.76      4.75 o 
  -7   4  10      335.42      346.47      8.74 o 
  -6   4  10      171.11      183.85      5.92 o 
  -5   4  10      385.86      406.62     20.57 o 
  -4   4  10      808.46      763.47     10.15 o 
  -3   4  10       79.13       82.87      5.60 o 
  -2   4  10     2107.34     2253.18     28.29 o 
  -1   4  10      256.88      238.19     11.04 o 
   0   4  10     1391.50     1739.74     26.15 o 
   1   4  10       46.16       69.70      8.29 o 
   2   4  10     2827.70     2859.81     33.98 o 
   3   4  10      161.97      152.31      9.63 o 
   4   4  10       28.81       23.61      7.22 o 
   5   4  10      942.91      923.88     20.60 o 
 -12   5  10       38.71       39.06      4.68 o 
 -11   5  10      242.24      251.10      8.43 o 
 -10   5  10      223.26      227.16      9.10 o 
  -9   5  10       12.18       22.28      9.67 o 
  -8   5  10      420.78      478.20      9.41 o 
  -7   5  10      214.08      201.73      8.05 o 
  -6   5  10      352.48      436.75     18.60 o 
  -5   5  10     4981.63     4926.24    291.77 o 
  -4   5  10       74.24       67.81      5.82 o 
  -3   5  10     1516.28     1555.90     31.10 o 
  -2   5  10     1136.81     1289.84     23.55 o 
  -1   5  10      123.45      126.22      9.30 o 
   0   5  10     4146.76     4081.08     41.14 o 
   1   5  10      127.14      161.40     11.10 o 
   2   5  10      537.34      596.32     17.19 o 
   3   5  10       66.07       62.21      8.70 o 
   4   5  10     1550.47     1615.32     27.42 o 
   5   5  10       82.15       71.91     10.77 o 
 -12   6  10      120.29      103.34      5.22 o 
 -11   6  10       77.51       68.79      4.83 o 
 -10   6  10       47.58       48.80      9.43 o 
  -9   6  10       20.93       19.05      5.24 o 
  -8   6  10     1993.48     1896.47     30.87 o 
  -7   6  10      186.20      187.39      6.03 o 
  -6   6  10      282.05      254.21     14.95 o 
  -5   6  10       12.73       41.70      7.53 o 
  -4   6  10      574.22      471.08     18.19 o 
  -3   6  10     4361.94     4113.61    182.84 o 
  -2   6  10     1174.28     1294.36     59.80 o 
  -1   6  10      187.63      180.87     11.37 o 
   0   6  10      383.30      378.40     14.78 o 
   1   6  10       24.70        8.23      8.29 o 
   2   6  10      470.01      494.65     16.72 o 
   3   6  10      229.43      227.56     12.37 o 
   4   6  10      301.45      292.31     13.78 o 
   5   6  10     1260.11     1210.64     25.95 o 
   8   6  10      546.94      540.47     12.37 o 
 -12   7  10      131.58      148.43      5.28 o 
 -11   7  10      149.94      155.05      7.09 o 
 -10   7  10      165.53      185.35      8.56 o 
  -9   7  10       92.34       84.32      5.90 o 
  -8   7  10     2047.04     1982.35     50.00 o 
  -7   7  10     1384.06     1366.73     14.56 o 
  -6   7  10      941.95      906.02     21.97 o 
  -5   7  10     2011.39     2082.04     91.60 o 
  -4   7  10      610.55      585.50     45.45 o 
  -3   7  10     1891.78     1848.52    119.77 o 
  -2   7  10       12.23        4.12      6.89 o 
  -1   7  10      988.03     1022.79     15.60 o 
   0   7  10     2650.62     2555.86     37.93 o 
   1   7  10      441.85      433.78     17.32 o 
   2   7  10      565.04      579.20     19.67 o 
   4   7  10      584.98      590.24     19.40 o 
   7   7  10      300.87      301.81     10.84 o 
   8   7  10      123.71      114.25      7.42 o 
 -12   8  10        1.11       -0.13      3.21 o 
 -11   8  10       51.86       67.16      5.48 o 
 -10   8  10       19.92       16.72      5.95 o 
  -9   8  10      159.07      157.99      8.43 o 
  -8   8  10       13.91       23.28      6.69 o 
  -7   8  10       26.37       22.94      6.62 o 
  -5   8  10      345.18      319.36      8.17 o 
  -4   8  10       75.16       77.10     14.92 o 
  -3   8  10      533.76      489.16     18.46 o 
  -2   8  10      267.84      267.09     15.65 o 
  -1   8  10      716.96      691.57     22.21 o 
   0   8  10       52.64      133.98     13.11 o 
   1   8  10      221.22      214.85     14.25 o 
   2   8  10      128.27      112.58     12.24 o 
   3   8  10       23.19       15.12     10.37 o 
   4   8  10     2248.82     2227.23     37.73 o 
   5   8  10       15.32       25.69      8.43 o 
   6   8  10      344.66      357.19     11.97 o 
   7   8  10      128.83       95.52      7.96 o 
   8   8  10      335.35      325.62      9.83 o 
 -11   9  10       13.15       15.45      4.21 o 
 -10   9  10      359.56      399.93      9.70 o 
  -9   9  10      150.46      140.00      7.96 o 
  -8   9  10      250.34      238.86      9.43 o 
  -7   9  10      243.79      206.02      9.16 o 
  -5   9  10      463.09      415.12     11.04 o 
  -4   9  10      874.97      782.68     13.85 o 
  -3   9  10     1553.54     1432.32     15.13 o 
  -2   9  10      316.91      371.37     17.59 o 
  -1   9  10     1738.05     1752.65     35.38 o 
   0   9  10      328.38      384.95     18.73 o 
   1   9  10      837.88      870.83     13.25 o 
   2   9  10      203.25      205.47      7.87 o 
   3   9  10     1362.29     1312.63     18.36 o 
   4   9  10     4002.64     3715.93     33.44 o 
   5   9  10       12.69       26.29      7.76 o 
   6   9  10       25.34       20.67      7.22 o 
   7   9  10      159.31      167.76      8.70 o 
   8   9  10       96.30      102.21      6.42 o 
 -11  10  10       19.06       17.59      3.75 o 
 -10  10  10      677.61      592.31     10.23 o 
  -9  10  10       82.80       62.54      6.42 o 
  -8  10  10      112.72       94.05      7.09 o 
  -5  10  10     3132.02     3046.70     26.56 o 
  -4  10  10      534.71      446.69     10.84 o 
  -3  10  10      923.99     1020.67     28.90 o 
  -2  10  10      245.59      213.71     15.32 o 
  -1  10  10     1056.20     1028.08     53.41 o 
   0  10  10     2245.72     2357.26     33.44 o 
   1  10  10      558.37      622.74     23.14 o 
   2  10  10      288.99      256.59     10.43 o 
   3  10  10     1565.29     1428.03     21.47 o 
   4  10  10      502.29      460.40     13.44 o 
   5  10  10      273.49      245.42     10.90 o 
   6  10  10     1977.28     1863.55     22.81 o 
   7  10  10      541.58      556.79     12.44 o 
   8  10  10      578.79      578.26     10.43 o 
 -10  11  10      236.14      225.02      6.29 o 
  -9  11  10       13.62       15.85      4.88 o 
  -8  11  10     1186.53     1116.72     15.12 o 
  -7  11  10       21.33       29.57      5.75 o 
  -6  11  10       59.52       57.73      6.02 o 
  -5  11  10      292.79      318.40      9.70 o 
  -1  11  10     1748.47     1879.00     20.47 o 
   0  11  10      840.61      835.25     15.32 o 
   1  11  10      200.67      172.78      9.03 o 
   2  11  10     2529.34     2421.48     26.29 o 
   3  11  10        9.58        7.56      7.36 o 
   4  11  10      159.86      137.53      9.50 o 
   5  11  10      882.43      819.13     16.19 o 
   6  11  10      636.55      604.62     13.51 o 
   7  11  10      491.27      483.41     10.97 o 
   8  11  10      547.56      601.47      9.43 o 
  -9  12  10       43.98       38.86      4.41 o 
  -8  12  10      160.56      139.06      6.29 o 
  -7  12  10      760.22      783.15     12.37 o 
  -6  12  10       82.43       76.46      5.95 o 
  -1  12  10     2548.94     2719.40     24.21 o 
   0  12  10     1579.48     1581.54     20.07 o 
   1  12  10      230.77      239.20      9.63 o 
   2  12  10      815.63      752.04     15.65 o 
   3  12  10      191.85      206.89      9.97 o 
   4  12  10      267.75      250.17     10.43 o 
   5  12  10      729.63      735.52     14.78 o 
   6  12  10       30.25       22.61      6.29 o 
   7  12  10       34.88       21.87      5.08 o 
   8  12  10      241.97      247.36      5.62 o 
  -8  13  10      225.80      234.11      6.02 o 
  -7  13  10       34.21       37.46      4.15 o 
  -1  13  10      205.66      229.30      8.29 o 
   0  13  10     1428.34     1440.07     18.46 o 
   1  13  10       87.78       82.81      7.56 o 
   2  13  10       20.68       21.87      6.89 o 
   3  13  10      775.65      782.94     15.59 o 
   4  13  10      279.13      272.24     10.64 o 
   5  13  10      201.47      193.45      9.23 o 
   6  13  10      264.08      279.00      8.56 o 
   7  13  10      130.64      151.30      5.69 o 
  -1  14  10       52.21       57.79      5.48 o 
   0  14  10      512.48      485.08     10.97 o 
   1  14  10      118.23      109.43      7.69 o 
   2  14  10     1120.63     1080.47     16.52 o 
   3  14  10      149.88      161.81      8.70 o 
   4  14  10       81.97       97.12      7.56 o 
   5  14  10       92.41      110.97      6.69 o 
   6  14  10       15.04       11.57      4.28 o 
   7  14  10      395.15      461.61      6.56 o 
  -1  15  10      293.60      284.48      7.56 o 
   0  15  10      754.20      810.30     12.37 o 
   1  15  10      560.73      558.53     11.30 o 
   2  15  10      336.93      348.56      9.43 o 
   3  15  10      603.47      621.61     11.71 o 
   4  15  10        7.95       12.11      5.15 o 
   5  15  10        7.51        4.88      4.15 o 
   6  15  10      594.39      711.71      8.49 o 
  -1  16  10      389.08      453.91      7.56 o 
   0  16  10       94.01      104.55      5.22 o 
   1  16  10      690.64      756.26     10.90 o 
   2  16  10      171.29      193.11      6.82 o 
   3  16  10      397.80      438.46      8.83 o 
   4  16  10      195.22      228.70      6.35 o 
   5  16  10      100.74      116.59      4.35 o 
   0  17  10       22.85       19.46      3.21 o 
   1  17  10       21.80       22.47      3.68 o 
   2  17  10      317.42      357.46      6.76 o 
   3  17  10      327.06      408.90      6.82 o 
  -4 -17  11       97.99       89.36      3.95 o 
  -3 -17  11       28.57       26.82      3.55 o 
  -2 -17  11       51.55       48.70      3.95 o 
  -1 -17  11       62.24       54.11      3.81 o 
   0 -17  11       84.77       91.97      3.81 o 
  -5 -16  11       55.10       52.04      4.28 o 
  -4 -16  11      772.94      784.68     10.37 o 
  -3 -16  11      135.71      150.64      6.15 o 
  -2 -16  11      125.37      141.27      6.02 o 
  -1 -16  11       25.54       32.98      4.62 o 
   0 -16  11      118.97      127.89      5.28 o 
  -6 -15  11       24.89       19.60      3.88 o 
  -5 -15  11      212.71      239.93      7.02 o 
  -4 -15  11        5.27        5.95      4.62 o 
  -3 -15  11      282.72      291.37      8.36 o 
  -2 -15  11      117.69      124.48      6.76 o 
  -1 -15  11      197.14      188.63      7.29 o 
   0 -15  11      106.52       84.82      5.62 o 
   1 -15  11       68.39       75.99      5.08 o 
  -7 -14  11       67.06       82.97      3.02 o 
  -6 -14  11      177.36      190.26      8.06 o 
  -5 -14  11      156.23      130.37      6.49 o 
  -4 -14  11      115.54      117.59      6.89 o 
  -3 -14  11      650.82      546.56     11.57 o 
  -2 -14  11      102.99      115.72      7.16 o 
  -1 -14  11       14.73       22.81      5.28 o 
   0 -14  11      417.74      421.74      9.97 o 
   1 -14  11      400.69      393.31      9.16 o 
  -8 -13  11       29.82       19.53      3.48 o 
  -7 -13  11      554.66      592.23     19.10 o 
  -6 -13  11       12.48        9.42      3.34 o 
  -5 -13  11       68.17       70.27      3.91 o 
  -4 -13  11       32.30       35.38      5.89 o 
  -3 -13  11     2387.60     2195.59     22.27 o 
  -2 -13  11       68.51       57.39      6.22 o 
  -1 -13  11      891.67      803.81     13.91 o 
   0 -13  11      492.70      520.13     11.44 o 
   1 -13  11      628.21      622.48     11.91 o 
   6 -13  11       28.33       27.02      4.41 o 
   7 -13  11      129.06      126.62      5.15 o 
  -9 -12  11      207.67      210.90      5.75 o 
  -8 -12  11      151.23      164.28      6.15 o 
  -7 -12  11       43.08       51.48      3.87 o 
  -6 -12  11     1004.79     1123.01     15.25 o 
  -5 -12  11        8.36       12.83      3.63 o 
  -4 -12  11     1504.91     1405.82     18.13 o 
  -3 -12  11     1117.60     1058.20     16.52 o 
  -2 -12  11      632.03      615.52     13.11 o 
  -1 -12  11      614.68      573.04     12.51 o 
   0 -12  11      294.91      280.07      9.30 o 
   1 -12  11      207.10      242.54      8.43 o 
   6 -12  11      116.29      123.75      6.96 o 
   7 -12  11       77.45       58.13      5.69 o 
   8 -12  11       63.19       73.58      4.95 o 
  -9 -11  11      596.37      632.98     10.10 o 
  -8 -11  11       55.92       71.91      5.89 o 
  -7 -11  11      626.21      644.03      8.23 o 
  -6 -11  11      110.98      119.84      4.82 o 
  -5 -11  11       13.24       36.17      4.09 o 
  -4 -11  11       43.08       56.92      6.42 o 
  -3 -11  11     1833.20     1723.55     20.87 o 
  -2 -11  11      295.49      279.20     10.10 o 
  -1 -11  11      184.61      166.62      8.56 o 
   0 -11  11     1186.62     1212.64     16.92 o 
   1 -11  11       53.28       85.42      6.42 o 
   2 -11  11     1251.74     1346.96     16.86 o 
   6 -11  11      291.41      307.36      9.30 o 
   7 -11  11      140.04      144.75      6.82 o 
   8 -11  11      101.70      119.40      6.62 o 
   9 -11  11        9.33        6.76      3.95 o 
  -9 -10  11      175.55      182.61      7.42 o 
  -8 -10  11      761.56      704.82     12.51 o 
  -7 -10  11      562.02      629.39     18.60 o 
  -6 -10  11      221.15      247.34      6.10 o 
  -5 -10  11      321.77      354.32      9.36 o 
  -4 -10  11      568.22      545.82     12.37 o 
  -3 -10  11      317.22      269.30      9.83 o 
  -2 -10  11       31.17       25.22      6.02 o 
  -1 -10  11     3022.94     3023.15     26.56 o 
   0 -10  11      444.63      446.69     10.90 o 
   1 -10  11     5499.01     5566.23     34.38 o 
   2 -10  11      645.80      745.09     12.91 o 
   7 -10  11     2006.14     2102.48     21.34 o 
   8 -10  11       45.18       61.34      5.69 o 
   9 -10  11       69.50       58.34      3.42 o 
  -9  -9  11      238.44      244.15      8.56 o 
  -8  -9  11       34.33       38.26      5.95 o 
  -7  -9  11       10.62       11.36      3.76 o 
  -6  -9  11       22.45       21.47      4.28 o 
  -5  -9  11      723.39      703.68     13.18 o 
  -4  -9  11      113.63      118.66      7.22 o 
  -3  -9  11      246.24      243.55      9.50 o 
  -2  -9  11      796.22      748.10     13.85 o 
  -1  -9  11       42.64       41.14      5.75 o 
   0  -9  11       75.79       73.65      6.09 o 
   1  -9  11      305.81      255.79      8.49 o 
   3  -9  11      938.05      947.43     24.88 o 
   7  -9  11       55.86       57.99      7.16 o 
   8  -9  11       22.07       16.99      5.89 o 
   9  -9  11      204.18      222.27      7.29 o 
  10  -9  11       31.95       21.27      4.21 o 
  -9  -8  11      178.44      161.87      7.96 o 
  -8  -8  11      474.50      450.44     11.37 o 
  -7  -8  11      700.46      670.84     13.24 o 
  -6  -8  11      175.43      200.43      5.77 o 
  -5  -8  11     1963.52     1989.83    109.06 o 
  -4  -8  11      697.80      676.72     12.91 o 
  -2  -8  11       29.03       52.84      5.75 o 
  -1  -8  11      899.44      932.18     14.58 o 
   0  -8  11     1229.77     1304.68     16.72 o 
   1  -8  11     1264.29     1356.17     41.84 o 
   2  -8  11       45.94       75.99     18.56 o 
   3  -8  11      221.52      231.62     11.51 o 
   4  -8  11      605.89      530.90     13.85 o 
   5  -8  11      100.13      103.75      8.49 o 
   8  -8  11      394.09      388.83     11.37 o 
   9  -8  11      133.47      134.78      7.22 o 
  10  -8  11      102.43      120.67      5.48 o 
  -8  -7  11     3135.36     3000.81     26.89 o 
  -6  -7  11     2023.54     2098.93     21.20 o 
  -5  -7  11      268.75      326.82      9.63 o 
  -4  -7  11      347.08      294.98      9.03 o 
   1  -7  11     1712.63     1740.87     27.02 o 
   2  -7  11      116.14       89.46      5.95 o 
   3  -7  11      122.91      128.51     12.01 o 
   4  -7  11      193.34      197.03      8.10 o 
   5  -7  11      829.59      887.89     17.06 o 
   6  -7  11     1536.81     1576.73     22.14 o 
   8  -7  11     1220.32     1160.07     18.19 o 
   9  -7  11        2.94        5.48      6.15 o 
  10  -7  11      187.92      169.83      6.89 o 
 -11  -6  11        8.49       13.31      6.15 o 
  -9  -6  11       20.49       37.23      6.49 o 
  -8  -6  11      731.75      751.37     14.65 o 
  -6  -6  11       18.06       22.28      3.68 o 
   0  -6  11      546.79      633.51     14.98 o 
   1  -6  11     1112.32     1273.38     22.94 o 
   2  -6  11      204.88      268.36     12.91 o 
   3  -6  11      720.40      699.15     11.58 o 
   4  -6  11       61.63       75.33      5.90 o 
   5  -6  11      644.18      722.30     16.25 o 
   6  -6  11       92.24       81.07      8.43 o 
   7  -6  11      882.71      781.07     15.99 o 
   8  -6  11      225.75      213.71      9.97 o 
   9  -6  11       17.39       10.70      6.49 o 
  10  -6  11      122.02      103.81      6.76 o 
  11  -6  11       87.30       92.44      4.82 o 
 -12  -5  11       32.81       19.00      5.48 o 
 -11  -5  11     1646.04     1679.00     18.19 o 
  -9  -5  11      220.12      211.07     15.35 o 
  -8  -5  11       62.98       51.60      5.35 o 
  -7  -5  11       22.56       35.40      8.43 o 
  -6  -5  11      205.75      194.18      7.96 o 
   0  -5  11      602.36      590.24     14.45 o 
   1  -5  11     1387.53     1474.65     23.88 o 
   2  -5  11       33.51       33.91      6.69 o 
   3  -5  11      161.69      126.76     10.57 o 
   4  -5  11      107.83       93.08      6.59 o 
   5  -5  11      690.31      688.43     14.85 o 
   6  -5  11      351.68      349.37     12.04 o 
   7  -5  11     1861.49     1956.73     24.01 o 
   8  -5  11      200.72      193.83     10.10 o 
   9  -5  11       77.89       95.38      8.43 o 
  10  -5  11      192.10      149.16      7.96 o 
  11  -5  11      159.28      142.41      5.82 o 
 -10  -4  11      176.33      191.84      9.70 o 
  -9  -4  11      862.21      930.97     16.59 o 
  -8  -4  11     1195.36     1133.45     29.16 o 
  -7  -4  11     1608.21     1609.90     33.18 o 
  -6  -4  11      151.88      157.73      6.96 o 
  -1  -4  11       54.47       48.76      6.09 o 
   0  -4  11     1262.25     1342.28     20.47 o 
   1  -4  11      671.74      540.67     14.65 o 
   2  -4  11     1767.35     1818.60     27.96 o 
   3  -4  11      176.63      156.92     10.50 o 
   4  -4  11     1206.74     1139.53     25.62 o 
   5  -4  11       38.53       42.63      6.39 o 
   6  -4  11       27.80       22.49      5.84 o 
   7  -4  11      171.51      208.83      9.70 o 
   8  -4  11      633.72      714.78     14.52 o 
   9  -4  11      713.48      720.07     15.25 o 
  10  -4  11      366.46      336.05     10.03 o 
  11  -4  11      103.29      106.82      5.82 o 
 -12  -3  11      315.71      359.00     10.10 o 
 -11  -3  11       40.19       68.36      8.23 o 
 -10  -3  11      321.24      271.84     11.24 o 
  -9  -3  11     1088.23     1034.45     17.99 o 
  -8  -3  11       31.00       32.40      4.89 o 
  -7  -3  11      585.89      575.04      9.13 o 
  -6  -3  11     2770.38     2985.12     51.10 o 
  -1  -3  11     1791.54     2216.06     24.41 o 
   0  -3  11     1078.27     1021.61     17.73 o 
   1  -3  11      310.05      371.04     11.91 o 
   2  -3  11      463.43      426.56     14.25 o 
   3  -3  11     1956.74     1828.57     28.83 o 
   4  -3  11     1729.81     1569.77     28.96 o 
   5  -3  11      293.42      322.46     17.73 o 
   6  -3  11       18.97       39.38      5.70 o 
   7  -3  11      165.60      189.23      9.36 o 
   8  -3  11      182.87      250.44      9.57 o 
   9  -3  11      918.27      842.48     16.39 o 
  10  -3  11      240.71      245.75      9.43 o 
  11  -3  11      205.53      216.79      7.29 o 
 -13  -2  11       77.67       95.05      5.95 o 
 -12  -2  11      149.57      199.26      9.43 o 
 -11  -2  11       20.07       38.13      8.23 o 
 -10  -2  11       65.19       83.55      9.30 o 
  -9  -2  11       10.11       21.07      8.23 o 
  -8  -2  11      378.88      404.21     12.51 o 
  -7  -2  11      942.78      954.08     10.21 o 
  -6  -2  11      315.87      306.15     13.58 o 
  -4  -2  11     3127.42     3274.72     28.83 o 
  -2  -2  11     3007.69     3555.66     31.91 o 
  -1  -2  11       81.78       78.46      6.35 o 
   0  -2  11     1772.66     1564.02     21.40 o 
   1  -2  11     2216.44     2337.86     21.74 o 
   2  -2  11     1110.07     1207.69     21.54 o 
   3  -2  11      573.33      581.95     11.69 o 
   4  -2  11      390.81      442.73     25.72 o 
   5  -2  11     1545.54     1580.18     44.19 o 
   6  -2  11      181.52      178.41      6.99 o 
   7  -2  11       87.73      102.48      7.76 o 
   8  -2  11      138.60      131.20      6.11 o 
   9  -2  11      276.55      286.29     11.17 o 
  10  -2  11     1046.67     1069.37     16.25 o 
  11  -2  11      267.16      257.86      7.63 o 
 -13  -1  11       32.92       46.02      5.48 o 
 -12  -1  11       14.53       33.98      8.16 o 
 -11  -1  11      106.78      139.20      9.83 o 
 -10  -1  11       85.88       97.06      9.77 o 
  -9  -1  11      139.50      116.05      9.70 o 
  -8  -1  11       53.42       52.84      8.09 o 
  -7  -1  11        0.49        7.43      5.43 o 
  -6  -1  11      214.70      197.86     11.84 o 
  -5  -1  11     4319.97     4305.63     44.82 o 
  -4  -1  11      705.50      811.91     14.58 o 
  -3  -1  11      226.81      203.75      8.56 o 
  -2  -1  11     1060.03      880.30     11.63 o 
  -1  -1  11      331.59      432.12      8.51 o 
   0  -1  11      318.93      347.02     15.75 o 
   1  -1  11      331.28      434.07     23.91 o 
   2  -1  11      807.04      790.30     24.69 o 
   3  -1  11      381.49      410.06     11.64 o 
   4  -1  11      595.07      637.93     12.45 o 
   5  -1  11      570.47      538.38     25.25 o 
   6  -1  11      585.78      619.04     15.59 o 
   7  -1  11      165.36      205.55      9.03 o 
   8  -1  11      358.08      338.73     11.64 o 
   9  -1  11      241.34      232.31     10.43 o 
  10  -1  11      621.76      625.75     12.91 o 
  11  -1  11      231.58      217.32      7.16 o 
 -13   0  11       17.45       20.33      5.48 o 
 -12   0  11        0.21       17.93      8.03 o 
 -11   0  11        0.41       33.31      8.63 o 
 -10   0  11       35.43       38.86      9.16 o 
  -9   0  11      163.36      178.37     11.17 o 
  -8   0  11        0.81       15.52      4.28 o 
  -7   0  11       42.04       66.52      7.02 o 
  -6   0  11      121.58      101.34      9.90 o 
  -5   0  11      704.25      794.78     20.94 o 
  -4   0  11      637.81      645.08     33.21 o 
  -3   0  11       56.26      125.23     12.41 o 
  -2   0  11      697.30      610.55     10.02 o 
  -1   0  11      415.94      497.06     15.05 o 
   0   0  11      407.54      357.55      9.10 o 
   1   0  11       79.57       74.80      5.34 o 
   2   0  11      437.89      401.31     31.67 o 
   3   0  11     3785.25     3586.84     26.45 o 
   4   0  11       10.15       25.67     18.03 o 
   5   0  11       72.86       37.91      5.70 o 
   6   0  11        0.72        9.72     14.65 o 
   7   0  11       36.87       40.87      6.42 o 
   8   0  11      224.74      211.81     13.88 o 
   9   0  11        5.02       13.85      6.62 o 
  10   0  11        0.61        7.63      5.69 o 
  11   0  11       86.14      103.95      5.48 o 
 -13   1  11       34.43       46.15      5.55 o 
 -12   1  11       20.24       38.60      8.23 o 
 -11   1  11      118.22      143.08     10.77 o 
 -10   1  11      111.56      123.57      5.93 o 
  -9   1  11      150.55      140.66      7.29 o 
  -8   1  11       57.66       63.33      4.93 o 
  -7   1  11        1.13        7.95      6.82 o 
  -6   1  11      222.69      241.34     13.11 o 
  -5   1  11     4325.20     4228.77     45.89 o 
  -4   1  11      720.81      765.65      9.71 o 
  -3   1  11      216.06      197.86      9.50 o 
  -2   1  11     1071.45      839.40     11.75 o 
  -1   1  11      385.90      463.79      9.03 o 
   0   1  11      342.13      364.21     12.31 o 
   1   1  11      389.79      473.71     13.85 o 
   2   1  11      770.23      687.10     11.78 o 
   3   1  11      463.97      432.49     15.99 o 
   4   1  11      604.98      619.76     25.72 o 
   5   1  11      502.62      449.11     30.97 o 
   7   1  11      189.31      169.77      8.70 o 
   8   1  11      357.07      348.62     15.15 o 
   9   1  11      225.77      233.98      9.43 o 
  10   1  11      678.26      723.95     12.71 o 
  11   1  11      255.10      249.16      6.35 o 
 -13   2  11       63.62       75.18      5.35 o 
 -12   2  11      160.55      216.12      9.83 o 
 -11   2  11       21.06       18.31      9.40 o 
 -10   2  11       61.96       64.08      6.29 o 
  -9   2  11        7.16        9.74      7.26 o 
  -8   2  11      379.59      416.52     11.10 o 
  -7   2  11     1058.33     1037.29     15.08 o 
  -6   2  11      282.23      281.02      8.79 o 
  -5   2  11     2219.63     2174.38     47.83 o 
  -4   2  11     3169.22     3204.06     23.68 o 
  -3   2  11      165.08      244.77      7.22 o 
  -2   2  11     2955.77     3301.01     32.24 o 
  -1   2  11       95.26       81.74      7.49 o 
   0   2  11     1798.48     1578.26     23.81 o 
   1   2  11     2363.32     2253.25     29.03 o 
   2   2  11     1205.34     1193.65     22.21 o 
   3   2  11      520.64      589.23     16.12 o 
   4   2  11      375.60      457.88     10.71 o 
   5   2  11     1510.96     1464.80     52.31 o 
   6   2  11      167.15      146.35     10.03 o 
   7   2  11      100.10      100.07      7.49 o 
   8   2  11      116.80      126.89      5.48 o 
   9   2  11      286.12      283.28      9.43 o 
 -12   3  11      311.64      362.38      5.87 o 
 -11   3  11       50.95       59.70      9.67 o 
 -10   3  11      335.43      304.24      7.88 o 
  -9   3  11     1050.82     1000.80     19.73 o 
  -8   3  11       18.15       36.73     11.97 o 
  -7   3  11      604.47      599.94     11.05 o 
  -6   3  11     2771.30     2672.81     48.26 o 
  -5   3  11     1586.82     1562.34     34.65 o 
  -4   3  11      295.72      267.82     10.23 o 
  -3   3  11     1407.95     1435.07     80.17 o 
  -2   3  11     1164.23     1247.16     21.14 o 
  -1   3  11     2028.39     2280.94     28.96 o 
   0   3  11     1027.04      944.75     19.53 o 
   1   3  11      352.57      375.45     13.18 o 
   2   3  11      464.10      537.73     15.65 o 
   3   3  11     1946.29     1775.05     27.16 o 
   4   3  11     1777.11     1622.55     26.76 o 
   5   3  11      316.88      313.91     12.78 o 
 -12   4  11      155.11      155.43      4.60 o 
 -11   4  11      194.85      219.03      6.39 o 
 -10   4  11      173.55      169.66      9.20 o 
  -9   4  11      852.82      900.10     12.27 o 
  -8   4  11     1093.26     1016.05     32.91 o 
  -7   4  11     1559.13     1568.50     17.06 o 
  -6   4  11      157.89      162.20      6.03 o 
  -5   4  11      167.93      224.25     10.50 o 
  -4   4  11      487.77      463.27      8.53 o 
  -3   4  11     2465.67     2222.96     95.72 o 
  -2   4  11     2137.54     2032.91     27.89 o 
  -1   4  11       52.17      151.84      9.97 o 
   0   4  11     1107.73     1233.45     23.01 o 
   1   4  11      617.87      432.71     14.72 o 
   2   4  11     1750.72     1693.05     27.42 o 
   3   4  11      206.10      193.58     10.97 o 
   4   4  11     1233.33     1059.40     22.54 o 
   5   4  11       34.07       36.79     11.04 o 
 -12   5  11       32.14       14.02      3.27 o 
 -11   5  11     1664.27     1727.52     13.43 o 
 -10   5  11      363.84      389.60     13.01 o 
  -9   5  11      183.20      197.55      7.34 o 
  -8   5  11       72.49       65.68      7.73 o 
  -7   5  11       14.09       22.97      4.59 o 
  -6   5  11      209.58      185.21      7.29 o 
  -5   5  11      157.02      137.71      7.07 o 
  -4   5  11      507.05      495.77     24.15 o 
  -3   5  11      119.37      116.30      5.50 o 
  -2   5  11     2806.15     3161.88     36.86 o 
  -1   5  11     1046.86     1087.56     22.74 o 
   0   5  11      594.19      605.35     17.39 o 
   1   5  11     1537.17     1466.96     26.49 o 
   2   5  11       19.03       22.68      7.56 o 
   3   5  11      111.65      114.92     10.50 o 
   4   5  11      127.13      113.45      8.83 o 
   5   5  11      745.73      714.32     20.20 o 
 -12   6  11        6.61        4.48      3.61 o 
 -11   6  11        7.15        7.94      4.11 o 
 -10   6  11        2.35        7.29      4.70 o 
  -9   6  11       21.25       35.43      9.43 o 
  -8   6  11      703.62      752.70     11.60 o 
  -7   6  11      859.05      721.64     12.61 o 
  -6   6  11       20.46       17.63      4.04 o 
  -5   6  11     2104.09     2055.74     19.56 o 
  -4   6  11      955.64      856.84     33.91 o 
  -3   6  11      734.83      693.72     37.09 o 
  -2   6  11      384.06      457.66     39.10 o 
  -1   6  11     1254.96     1160.54     24.41 o 
   0   6  11      521.00      543.68     18.19 o 
   1   6  11     1008.41     1027.36     23.75 o 
   2   6  11      296.13      317.99     15.25 o 
   4   6  11       58.27       59.40     10.97 o 
   5   6  11      652.44      686.89     21.20 o 
   8   6  11      239.52      213.51      9.23 o 
 -12   7  11      114.44      101.47      4.41 o 
 -11   7  11      178.49      174.98      6.96 o 
 -10   7  11       84.22       84.30      6.76 o 
  -9   7  11      364.69      316.50      8.10 o 
  -8   7  11     3221.70     3093.85     28.36 o 
  -7   7  11     1266.31     1123.14     15.85 o 
  -6   7  11     2019.38     2049.70     21.39 o 
  -5   7  11      224.67      316.19      8.90 o 
  -4   7  11      375.09      311.72      9.90 o 
  -3   7  11       85.92       71.41      7.27 o 
  -2   7  11      582.97      545.04     30.10 o 
  -1   7  11      157.75      174.55      8.01 o 
   0   7  11      369.26      345.55     16.12 o 
   1   7  11     1588.24     1442.88     29.43 o 
   2   7  11      137.76      106.89     11.44 o 
   7   7  11      124.82      107.29      8.16 o 
   8   7  11     1213.77     1197.39     16.92 o 
 -11   8  11       10.95       11.64      4.41 o 
 -10   8  11        9.21       10.10      5.35 o 
  -9   8  11      170.58      140.20      8.29 o 
  -8   8  11      476.52      443.88     12.11 o 
  -7   8  11      682.77      619.80     13.85 o 
  -6   8  11      195.29      214.78      9.43 o 
  -5   8  11     1964.32     1871.54    105.75 o 
  -4   8  11      748.78      665.35     18.19 o 
  -3   8  11      164.84      127.25      8.49 o 
  -2   8  11       24.81       39.00     12.58 o 
  -1   8  11      868.60      891.91     25.22 o 
   0   8  11     1064.72     1017.26     27.63 o 
   3   8  11      250.73      241.20     15.65 o 
   5   8  11      136.25      126.15      9.90 o 
   6   8  11      102.87       96.59      8.70 o 
   7   8  11      233.59      183.75      9.36 o 
   8   8  11      448.67      456.72     10.84 o 
 -11   9  11      217.66      213.45      6.22 o 
 -10   9  11      206.32      205.75      7.36 o 
  -9   9  11      226.27      216.25      8.70 o 
  -8   9  11       31.25       34.18      6.49 o 
  -7   9  11        9.30        6.15      6.22 o 
  -6   9  11       22.87       19.40      5.82 o 
  -5   9  11      744.35      719.47     13.85 o 
  -4   9  11      109.04      114.13      6.43 o 
  -3   9  11      286.29      312.58     16.39 o 
  -2   9  11      830.54      819.67     24.48 o 
  -1   9  11       18.42       31.52      7.32 o 
   0   9  11       73.91       63.88      5.91 o 
   1   9  11      286.72      227.22     11.30 o 
   2   9  11      823.20      819.27     23.11 o 
   3   9  11      974.47      892.31     17.73 o 
   4   9  11      756.87      651.51     15.79 o 
   5   9  11     1570.60     1377.59     21.27 o 
   6   9  11       37.81       29.30      7.83 o 
   7   9  11       38.18       42.81      7.16 o 
   8   9  11       19.87       19.53      5.02 o 
 -11  10  11       84.25      117.73      4.35 o 
 -10  10  11      220.99      242.27      7.02 o 
  -9  10  11      163.70      163.61      7.22 o 
  -8  10  11      720.65      647.49     12.71 o 
  -6  10  11      229.27      265.62      9.30 o 
  -5  10  11      353.22      357.93     10.17 o 
  -4  10  11      597.16      586.09     12.04 o 
  -2  10  11       32.11       34.18     17.12 o 
  -1  10  11     2888.97     3103.07     22.88 o 
   0  10  11      524.85      485.31     10.62 o 
   1  10  11     5685.70     5260.61     37.46 o 
   2  10  11      566.10      479.33     13.65 o 
   3  10  11      913.33      773.65     16.59 o 
   4  10  11      579.00      541.87     14.65 o 
   5  10  11      138.41      121.20      9.36 o 
   6  10  11      516.46      560.74     13.65 o 
   7  10  11     1932.78     1860.27     20.47 o 
   8  10  11       63.20       72.17      5.69 o 
 -10  11  11      351.81      336.05      6.69 o 
  -9  11  11      650.55      679.13     10.57 o 
  -8  11  11       55.46       64.41      6.15 o 
  -7  11  11      678.33      667.29     12.51 o 
  -6  11  11      105.92      119.67      7.09 o 
  -5  11  11        5.05       21.14      5.28 o 
  -1  11  11      178.61      166.09      8.09 o 
   0  11  11     1183.69     1170.91     17.53 o 
   1  11  11       77.50       95.72      7.69 o 
   2  11  11     1185.50     1135.92     19.00 o 
   3  11  11       42.34       48.70      7.89 o 
   4  11  11        7.80       13.04      7.09 o 
   5  11  11        6.73        9.36      6.69 o 
   6  11  11      262.54      262.27      9.77 o 
   7  11  11      147.17      141.47      7.36 o 
   8  11  11      103.88      104.48      5.02 o 
  -9  12  11      206.13      199.13      5.62 o 
  -8  12  11      145.78      156.19      6.15 o 
  -7  12  11       32.73       47.42      5.08 o 
  -6  12  11     1032.53     1160.87     15.05 o 
  -1  12  11      705.77      699.60     13.04 o 
   0  12  11      323.38      292.84     10.17 o 
   1  12  11      200.56      210.10      9.36 o 
   2  12  11       19.79       19.80      6.82 o 
   3  12  11      777.72      740.54     15.72 o 
   4  12  11      137.69      139.20      8.96 o 
   5  12  11       43.68       46.42      7.22 o 
   6  12  11      105.21      109.03      7.42 o 
   7  12  11      100.10       88.76      5.69 o 
   8  12  11       72.70       85.15      3.61 o 
  -8  13  11       22.22       16.79      3.61 o 
  -1  13  11      817.27      828.43     13.24 o 
   0  13  11      506.22      541.74     12.11 o 
   1  13  11      584.68      618.73     13.71 o 
   2  13  11      519.60      512.91     12.91 o 
   3  13  11        4.76        0.40      6.89 o 
   4  13  11      259.92      260.07     10.30 o 
   5  13  11        9.17       12.51      6.42 o 
   6  13  11       21.47       26.82      5.35 o 
   7  13  11      116.68      136.12      5.15 o 
  -1  14  11       13.37       21.27      4.82 o 
   0  14  11      455.58      477.73     10.70 o 
   1  14  11      379.63      381.41     10.64 o 
   2  14  11      574.04      611.57     12.78 o 
   3  14  11      369.12      384.28     10.77 o 
   4  14  11      311.01      359.93     10.17 o 
   5  14  11      146.07      168.16      7.22 o 
   6  14  11       19.69       26.96      4.21 o 
  -1  15  11      226.93      252.98      6.76 o 
   0  15  11       98.94       97.39      5.82 o 
   1  15  11       80.07      102.01      6.22 o 
   2  15  11        7.07       10.97      5.42 o 
   3  15  11      398.43      480.34     10.37 o 
   4  15  11       41.04       41.74      5.42 o 
   5  15  11       45.69       44.28      4.48 o 
   0  16  11      124.18      132.71      5.22 o 
   1  16  11      121.21      132.58      5.55 o 
   2  16  11      134.62      140.67      5.95 o 
   3  16  11      193.40      249.03      6.69 o 
   4  16  11       71.98       88.36      4.68 o 
   0  17  11       78.58       93.38      3.55 o 
   1  17  11      248.07      330.30      5.75 o 
   2  17  11      126.64      131.84      4.55 o 
  -3 -17  12       21.45       20.87      3.08 o 
  -2 -17  12       52.84       44.35      3.48 o 
  -1 -17  12       82.15       68.96      3.48 o 
  -5 -16  12        8.86        6.02      3.08 o 
  -4 -16  12       53.85       46.82      4.41 o 
  -3 -16  12      202.18      197.79      6.15 o 
  -2 -16  12       85.98       86.49      5.08 o 
  -1 -16  12      129.93      150.90      5.55 o 
   0 -16  12       30.86       33.98      3.95 o 
  -6 -15  12      189.11      199.93      5.48 o 
  -5 -15  12       26.75       28.63      4.48 o 
  -4 -15  12        8.84        6.02      4.68 o 
  -3 -15  12      383.47      404.01      8.96 o 
  -2 -15  12       85.53       73.38      5.62 o 
  -1 -15  12      139.23      148.70      6.42 o 
   0 -15  12        5.33        2.81      4.15 o 
   1 -15  12      110.46       96.86      5.02 o 
  -7 -14  12      258.28      256.59      5.69 o 
  -6 -14  12       22.30       24.28      4.48 o 
  -5 -14  12        2.10        1.67      4.48 o 
  -4 -14  12      459.99      422.21      9.83 o 
  -3 -14  12       53.60       47.22      5.89 o 
  -2 -14  12      127.14      152.04      7.36 o 
  -1 -14  12      116.97      121.00      6.69 o 
   0 -14  12      708.90      744.28     12.44 o 
   1 -14  12       52.49       44.75      5.08 o 
  -7 -13  12      237.03      267.96      7.02 o 
  -6 -13  12        2.28        6.02      4.68 o 
  -5 -13  12      148.35      119.20      6.69 o 
  -4 -13  12       18.62       21.54      5.95 o 
  -3 -13  12      147.84      162.68      8.03 o 
  -2 -13  12       14.83       12.11      5.55 o 
  -1 -13  12       26.75       22.74      5.62 o 
   0 -13  12      216.35      223.08      8.36 o 
   1 -13  12      376.47      439.20     10.17 o 
  -8 -12  12       18.30       19.06      3.88 o 
  -7 -12  12      559.14      600.89     15.32 o 
  -6 -12  12        5.59        8.46      3.17 o 
  -5 -12  12       63.54       78.86      6.62 o 
  -4 -12  12       88.00       74.38      6.82 o 
  -3 -12  12      204.88      175.59      8.43 o 
  -2 -12  12       57.03       57.32      6.56 o 
  -1 -12  12      135.80      120.74      7.83 o 
   0 -12  12      709.43      712.11     13.31 o 
   1 -12  12     1079.09     1129.03     15.85 o 
   6 -12  12      130.72      124.15      6.22 o 
   7 -12  12       56.64       57.86      5.22 o 
  -8 -11  12     1057.08     1061.54     12.84 o 
  -7 -11  12      167.56      152.31      4.78 o 
  -6 -11  12       12.65       31.18      7.36 o 
  -5 -11  12     2121.43     2027.70     21.61 o 
  -4 -11  12     3260.43     3046.43     26.76 o 
  -3 -11  12      824.33      735.59     14.05 o 
  -2 -11  12       14.26       21.34      6.09 o 
  -1 -11  12     1257.41     1159.33     17.12 o 
   0 -11  12      368.67      363.68     10.37 o 
   1 -11  12        3.51        8.90      5.08 o 
   2 -11  12      239.94      253.45      8.70 o 
   6 -11  12        5.64       -0.54      4.95 o 
   7 -11  12      189.12      177.79      6.56 o 
   8 -11  12       82.17       76.46      5.48 o 
  -9 -10  12      245.67      222.68      7.16 o 
  -8 -10  12       94.27      111.57      6.29 o 
  -7 -10  12     1216.73     1289.59     11.42 o 
  -6 -10  12       72.23       78.75      4.51 o 
  -5 -10  12     1085.29     1031.17     16.12 o 
  -4 -10  12      747.39      726.82     13.91 o 
  -3 -10  12      552.40      543.21     12.58 o 
  -2 -10  12      558.49      535.65     12.51 o 
  -1 -10  12     1403.21     1407.03     18.86 o 
   0 -10  12      619.45      582.21     12.84 o 
   1 -10  12       87.07      105.08      6.96 o 
   2 -10  12      752.82      813.78     13.58 o 
   7 -10  12      248.36      231.24      8.49 o 
   8 -10  12       37.57       48.56      5.02 o 
   9 -10  12      228.62      244.68      6.49 o 
  -9  -9  12      313.07      306.62      8.70 o 
  -8  -9  12       91.44      110.84      6.96 o 
  -7  -9  12     1558.11     1740.77     13.53 o 
  -6  -9  12      364.31      470.24     18.03 o 
  -5  -9  12        3.07       14.38      5.55 o 
  -4  -9  12      828.03      820.60     14.65 o 
  -3  -9  12      513.69      474.38     11.71 o 
  -2  -9  12      629.03      600.67     13.11 o 
  -1  -9  12      167.09      125.35      7.63 o 
   1  -9  12      191.88      206.42      8.43 o 
   2  -9  12       74.33       74.45      6.22 o 
   7  -9  12        3.56        7.89      6.15 o 
   8  -9  12       29.40       28.09      5.95 o 
   9  -9  12      496.38      494.45      8.90 o 
  -9  -8  12      427.58      453.38     10.77 o 
  -8  -8  12       60.51       64.88      6.76 o 
  -7  -8  12      465.92      591.37     20.47 o 
  -6  -8  12       16.67       19.21      3.88 o 
  -5  -8  12       26.06       28.36      5.42 o 
  -4  -8  12     1346.79     1348.50     18.33 o 
  -3  -8  12       77.59       45.89      6.29 o 
  -2  -8  12      237.57      244.15      8.96 o 
  -1  -8  12      333.38      333.18      9.90 o 
   0  -8  12      184.33      204.42      8.56 o 
   1  -8  12      771.26      630.24     12.84 o 
   2  -8  12      162.40      164.94      5.21 o 
   3  -8  12      469.46      551.37     18.93 o 
   4  -8  12      455.66      391.71     12.64 o 
   5  -8  12      818.62      786.62     16.66 o 
   8  -8  12      730.68      767.09     13.98 o 
   9  -8  12      181.26      190.84      7.49 o 
  10  -8  12      103.85       93.98      4.55 o 
  -8  -7  12      968.90     1028.76     16.12 o 
  -6  -7  12       48.11       50.78      4.32 o 
  -5  -7  12      846.41      883.88     15.05 o 
  -3  -7  12      466.28      469.63     11.24 o 
  -2  -7  12       38.26       32.51      5.35 o 
  -1  -7  12      824.97      962.01     15.25 o 
   0  -7  12     1043.77     1024.62     15.45 o 
   1  -7  12        6.86        3.94      3.38 o 
   2  -7  12       60.13       52.01      7.53 o 
   3  -7  12      961.63      909.00     13.41 o 
   4  -7  12      537.20      645.42     15.12 o 
   5  -7  12     4212.84     4285.49     36.39 o 
   6  -7  12     1704.79     1690.24     23.34 o 
   8  -7  12      277.13      254.78     10.03 o 
   9  -7  12        5.67        3.95      5.55 o 
  10  -7  12       31.27       32.31      4.75 o 
 -11  -6  12        0.58        6.96      5.55 o 
 -10  -6  12       12.07       32.37      6.96 o 
  -9  -6  12      999.16     1033.51     16.25 o 
  -6  -6  12      325.42      356.92      7.11 o 
  -5  -6  12      772.36      766.42     13.91 o 
  -4  -6  12     1106.67     1091.37     16.12 o 
  -3  -6  12      232.40      221.07      8.16 o 
   1  -6  12      506.30      608.16     16.59 o 
   2  -6  12      343.67      322.71      7.85 o 
   3  -6  12      928.19      890.52     13.10 o 
   4  -6  12     1376.84     1511.90     21.34 o 
   5  -6  12      977.04     1022.95     18.73 o 
   6  -6  12     1945.35     1979.87     25.42 o 
   7  -6  12      167.64      186.42     10.03 o 
   8  -6  12     1295.57     1181.54     18.39 o 
   9  -6  12      175.43      155.72      8.43 o 
  10  -6  12       32.69       34.31      5.28 o 
 -10  -5  12      183.79      190.84      9.63 o 
  -8  -5  12      123.88      148.50      8.96 o 
  -7  -5  12       83.48      102.72      6.62 o 
  -6  -5  12      103.20      117.39     19.57 o 
  -5  -5  12      136.85       93.51      6.82 o 
   0  -5  12      576.49      599.13     15.32 o 
   1  -5  12      161.57      175.18      9.77 o 
   2  -5  12     3839.31     3808.17     41.54 o 
   3  -5  12      190.30      195.91      6.83 o 
   4  -5  12      460.34      505.49     13.18 o 
   5  -5  12     1101.06     1118.66     16.99 o 
   6  -5  12      236.19      222.48     10.30 o 
   7  -5  12     1005.42      946.96     17.66 o 
   8  -5  12      165.68      164.13      6.37 o 
   9  -5  12       43.36       27.49      7.02 o 
  10  -5  12      593.53      563.61     11.04 o 
  11  -5  12       47.51       52.64      4.28 o 
 -12  -4  12      114.03      113.98      6.62 o 
 -11  -4  12      168.19      170.97      9.23 o 
  -9  -4  12        7.69       40.20      7.89 o 
  -8  -4  12      279.97      281.03      8.19 o 
  -7  -4  12     1103.79     1254.73     40.47 o 
  -6  -4  12      129.36      148.63      5.28 o 
  -5  -4  12     1001.67     1094.25     22.88 o 
  -1  -4  12      166.64      222.34      9.43 o 
   0  -4  12     1224.33     1324.95     21.40 o 
   1  -4  12      224.22      167.43      9.83 o 
   2  -4  12     1020.51     1110.91     22.34 o 
   3  -4  12     2079.47     1916.39     31.17 o 
   4  -4  12      844.94      749.88     17.76 o 
   5  -4  12     1289.41     1304.78     26.72 o 
   6  -4  12     1456.98     1498.87     21.87 o 
   7  -4  12      316.79      317.33     11.51 o 
   8  -4  12      307.12      256.72     10.97 o 
   9  -4  12      200.28      199.93      9.77 o 
  10  -4  12      227.62      210.64      8.29 o 
  11  -4  12      239.84      227.96      6.35 o 
  -9  -3  12     1919.03     1793.45     22.81 o 
  -8  -3  12      129.31      137.19      8.90 o 
  -7  -3  12        7.85       15.59      5.69 o 
  -6  -3  12      279.72      355.84      7.22 o 
   0  -3  12      323.35      346.89     11.44 o 
   1  -3  12     1361.14     1330.84     22.54 o 
   2  -3  12       72.45       85.02      8.29 o 
   3  -3  12      135.64      115.52      9.50 o 
   4  -3  12      277.44      294.36      7.11 o 
   5  -3  12        7.81       11.21      5.02 o 
   6  -3  12      450.75      424.62     12.64 o 
   7  -3  12      401.54      420.47     12.78 o 
   8  -3  12       78.96       88.50      7.83 o 
   9  -3  12       34.65       22.88      7.22 o 
  10  -3  12      113.78       81.54      7.02 o 
  11  -3  12       47.01       35.05      4.55 o 
 -12  -2  12      322.35      312.44      9.83 o 
 -11  -2  12      161.45      163.75     10.30 o 
 -10  -2  12      358.33      419.40     13.11 o 
  -9  -2  12       17.78       38.80      8.76 o 
  -8  -2  12      297.93      300.80     11.71 o 
  -7  -2  12      130.79      142.39      8.70 o 
  -6  -2  12      148.28      147.74     12.98 o 
  -3  -2  12      661.34      751.77     15.72 o 
  -2  -2  12     1217.11     1323.68     20.47 o 
  -1  -2  12      439.50      414.38     11.64 o 
   0  -2  12      476.09      491.20     14.21 o 
   1  -2  12       79.87      143.68      8.56 o 
   2  -2  12      435.74      463.11     10.56 o 
   3  -2  12     2717.03     2655.52     34.98 o 
   4  -2  12     1827.87     1775.91     34.96 o 
   5  -2  12     1597.68     1528.26     36.40 o 
   6  -2  12     1562.83     1610.24     22.21 o 
   7  -2  12      741.65      744.22     15.99 o 
   8  -2  12       37.04       46.69      5.04 o 
   9  -2  12      359.24      331.84     11.17 o 
  10  -2  12      545.74      531.10     11.44 o 
  11  -2  12        5.86       13.24      4.15 o 
 -13  -1  12       88.14       91.91      5.42 o 
 -12  -1  12      113.98      117.73      8.49 o 
 -11  -1  12      166.05      165.95     10.77 o 
  -8  -1  12      914.27      752.18     16.45 o 
  -7  -1  12       25.20       35.18     11.91 o 
  -6  -1  12       20.20       27.35      5.47 o 
  -5  -1  12      208.19      232.24     12.58 o 
  -3  -1  12     1090.11     1018.63     31.40 o 
  -2  -1  12      284.86      281.54     10.97 o 
   0  -1  12      674.85      801.40     34.35 o 
   1  -1  12     1207.84     1231.43     50.98 o 
   2  -1  12      546.73      453.10     15.32 o 
   3  -1  12      798.55      778.26     19.40 o 
   4  -1  12      680.37      678.28     17.89 o 
   5  -1  12       93.26       83.89     11.04 o 
   6  -1  12      426.50      442.88     10.31 o 
   7  -1  12      124.07      113.78      8.09 o 
   8  -1  12      273.49      278.62      7.46 o 
   9  -1  12       88.60       99.93      8.09 o 
  10  -1  12      134.61      112.37      7.02 o 
  11  -1  12      190.56      185.95      5.95 o 
 -13   0  12       28.56       24.62      4.88 o 
 -12   0  12      222.87      273.45     10.17 o 
 -11   0  12       83.39      103.41     10.57 o 
 -10   0  12       42.18       82.61     10.10 o 
  -9   0  12       85.06       92.44      5.71 o 
  -8   0  12       18.21       41.80     18.19 o 
  -7   0  12      978.01      770.24     12.89 o 
  -6   0  12     1177.99     1149.20     53.24 o 
  -5   0  12       12.37       17.46      8.83 o 
  -4   0  12     5631.24     6161.48     47.42 o 
  -3   0  12      414.81      352.57      8.45 o 
  -2   0  12      204.59      231.69      7.07 o 
  -1   0  12       48.94       78.73      5.21 o 
   0   0  12     1853.06     1941.97     35.55 o 
   1   0  12       12.83       10.70      4.08 o 
   2   0  12      372.44      273.49      8.95 o 
   3   0  12     1791.10     1742.35     51.14 o 
   4   0  12      582.59      524.87     11.66 o 
   5   0  12      490.53      453.93     11.28 o 
   6   0  12       17.31       16.32      6.82 o 
   7   0  12        3.20        1.07      5.75 o 
   8   0  12      872.81      765.22     23.55 o 
   9   0  12       34.78       41.67      7.16 o 
  10   0  12     1187.36     1128.10     14.85 o 
  11   0  12      166.94      180.94      5.42 o 
 -12   1  12      114.69      121.87      8.83 o 
 -11   1  12      180.18      166.02     11.17 o 
 -10   1  12      417.20      448.45      9.16 o 
  -9   1  12      245.66      266.41      9.93 o 
  -8   1  12      925.33      792.18     17.39 o 
  -7   1  12       19.58       46.10      7.20 o 
  -6   1  12       24.31       32.36     11.04 o 
  -5   1  12      226.63      222.81     13.58 o 
  -4   1  12      467.89      431.37     13.85 o 
  -3   1  12     1057.62     1002.88     18.33 o 
  -2   1  12      240.08      287.96     11.17 o 
  -1   1  12     3643.21     3549.99     47.29 o 
   0   1  12      706.26      785.29     11.89 o 
   1   1  12     1301.62     1323.35     23.28 o 
   3   1  12      760.77      786.87     29.87 o 
   4   1  12      666.27      680.98     20.00 o 
   5   1  12      107.84      101.26      7.28 o 
   6   1  12      398.60      432.24     16.45 o 
   7   1  12      134.52      126.09      8.09 o 
   8   1  12      285.36      290.19      7.32 o 
   9   1  12       78.98      105.49      7.56 o 
  10   1  12      120.20      122.14      6.29 o 
 -12   2  12      347.66      295.99     10.23 o 
 -11   2  12      151.53      146.91      5.58 o 
 -10   2  12      338.71      402.14     10.37 o 
  -9   2  12       23.49       26.72     14.38 o 
  -8   2  12      321.55      297.02     14.85 o 
  -7   2  12      144.42      157.78      8.13 o 
  -6   2  12      183.82      162.07     12.11 o 
  -5   2  12     1050.48     1156.06     18.23 o 
  -4   2  12      121.45      147.37      7.10 o 
  -3   2  12      602.45      778.33     16.66 o 
  -2   2  12     1364.39     1364.72     15.66 o 
  -1   2  12      427.99      376.49      8.85 o 
   1   2  12       51.86      138.46      9.77 o 
   2   2  12      491.12      486.89     15.52 o 
   3   2  12     2855.94     2676.59     33.98 o 
   4   2  12     1780.33     1726.42     28.23 o 
   5   2  12     1538.68     1565.02     27.02 o 
   7   2  12      742.22      736.59     14.98 o 
   8   2  12       30.46       34.74      4.48 o 
 -12   3  12       98.75       71.43      3.56 o 
 -11   3  12      262.25      279.55      6.72 o 
 -10   3  12      360.05      347.73      8.56 o 
  -9   3  12     1964.61     1750.24     25.75 o 
  -8   3  12      151.04      141.06      6.92 o 
  -7   3  12        9.93       22.91      6.41 o 
  -6   3  12      328.09      342.52      9.69 o 
  -5   3  12     2840.14     2623.59     31.75 o 
  -4   3  12     2872.23     3088.65     26.56 o 
  -3   3  12     1273.35     1355.68     36.39 o 
  -2   3  12      712.37      710.89     23.28 o 
  -1   3  12       99.13      114.18      9.23 o 
   0   3  12      305.64      299.93     12.58 o 
   1   3  12     1408.42     1302.88     24.08 o 
   2   3  12       70.72       52.71      7.89 o 
   3   3  12      122.14      111.30      9.90 o 
   4   3  12      284.11      314.78     13.11 o 
   5   3  12        2.48       19.80     11.91 o 
   8   3  12       78.82       88.50      6.96 o 
 -12   4  12      111.26      107.10      3.95 o 
 -11   4  12      173.45      167.99      5.80 o 
 -10   4  12      116.15      102.32      6.06 o 
  -9   4  12       13.88       28.69      5.69 o 
  -8   4  12      301.13      261.99      9.63 o 
  -7   4  12     1189.22     1252.70     59.36 o 
  -6   4  12      152.99      128.62      9.77 o 
  -5   4  12     1094.75     1087.94     14.49 o 
  -4   4  12      497.75      454.60     11.16 o 
  -3   4  12      446.55      800.48    308.16 o 
  -2   4  12     1222.08     1390.71     23.95 o 
  -1   4  12      182.96      192.58     10.70 o 
   0   4  12     1254.16     1255.59     24.35 o 
   1   4  12      269.86      223.01     12.11 o 
   2   4  12     1054.32     1139.80     23.88 o 
   3   4  12     2016.12     1855.66     30.03 o 
   4   4  12      795.99      719.67     19.46 o 
   5   4  12     1311.30     1266.69     24.95 o 
   8   4  12      283.73      247.36      9.03 o 
 -12   5  12      158.49      150.53      3.94 o 
 -11   5  12      165.57      123.72      8.36 o 
 -10   5  12      163.02      160.97      7.96 o 
  -9   5  12       27.70       57.90      6.20 o 
  -8   5  12      135.80      134.20     10.54 o 
  -7   5  12       76.19       69.93      5.78 o 
  -6   5  12      116.72      123.74      5.93 o 
  -5   5  12      139.51      104.88      9.06 o 
  -4   5  12     1677.17     1598.00     37.26 o 
  -3   5  12      182.29      156.71      9.54 o 
  -2   5  12      296.74      304.21     13.44 o 
  -1   5  12     7035.59     6990.78     56.59 o 
   0   5  12      573.19      527.23     17.12 o 
   1   5  12      180.88      174.98     11.64 o 
   2   5  12     3687.91     3392.72     41.00 o 
   3   5  12      223.58      201.07     13.11 o 
   4   5  12      528.74      520.54     17.59 o 
   8   5  12      152.39      157.06      7.56 o 
 -12   6  12       71.95       59.67      3.88 o 
 -11   6  12        0.50       -2.49      6.56 o 
 -10   6  12       12.29       26.11      5.11 o 
  -9   6  12      991.29     1046.51     12.94 o 
  -8   6  12     1799.27     1797.93     62.81 o 
  -7   6  12      336.27      327.10     12.07 o 
  -6   6  12      288.56      285.38     13.19 o 
  -5   6  12      747.77      798.40     17.86 o 
  -4   6  12     1103.96     1035.28     14.54 o 
  -3   6  12      268.43      234.34      8.68 o 
  -2   6  12      416.24      413.76     40.80 o 
  -1   6  12     2081.18     2268.43     34.38 o 
   0   6  12     1930.77     1865.82     31.57 o 
   1   6  12      481.18      537.53     18.66 o 
   2   6  12      366.03      345.77      9.08 o 
   4   6  12     1433.11     1496.59     29.57 o 
   8   6  12     1360.04     1256.86     17.79 o 
 -11   7  12      304.82      316.72      7.89 o 
 -10   7  12      217.39      246.62      8.39 o 
  -9   7  12      187.44      207.48      7.24 o 
  -8   7  12      944.16      980.34     12.83 o 
  -7   7  12     1992.70     1939.67     47.86 o 
  -6   7  12       49.81       50.36      5.59 o 
  -5   7  12      778.89      838.37     13.66 o 
  -4   7  12      235.09      248.86      8.44 o 
  -3   7  12      476.67      443.92     13.25 o 
  -2   7  12       52.58       59.50      6.19 o 
  -1   7  12      759.76      870.81     34.55 o 
   0   7  12     1058.10     1034.12     17.99 o 
   1   7  12       12.25       10.30     10.23 o 
   2   7  12       60.28       45.55     11.64 o 
   3   7  12      930.80      891.51     24.68 o 
   4   7  12      628.79      574.25     20.27 o 
   7   7  12       34.20       35.79      7.56 o 
   8   7  12      267.23      269.50      9.50 o 
 -11   8  12      139.69      124.62      5.35 o 
 -10   8  12      231.20      224.28      7.83 o 
  -9   8  12      424.04      431.84     11.24 o 
  -8   8  12       68.04       80.00      7.76 o 
  -7   8  12      531.73      600.98     13.51 o 
  -6   8  12       32.98       15.24      5.17 o 
  -5   8  12       27.02       33.08      5.12 o 
  -4   8  12     1382.84     1416.66     63.17 o 
  -3   8  12       83.61       44.46      9.09 o 
  -2   8  12      265.63      233.24     15.18 o 
  -1   8  12      293.55      271.77     15.59 o 
   0   8  12      174.00      205.75      8.63 o 
   1   8  12      667.24      608.30     22.34 o 
   3   8  12      510.80      544.15     20.13 o 
   5   8  12      846.97      765.22     17.32 o 
   6   8  12     1347.58     1312.51     20.54 o 
   7   8  12     1810.53     1711.51     21.61 o 
   8   8  12      707.63      748.63     12.91 o 
 -11   9  12      240.38      251.10      5.95 o 
 -10   9  12      423.00      396.72      8.90 o 
  -9   9  12      298.97      277.32      9.03 o 
  -8   9  12      100.18      114.38      7.76 o 
  -5   9  12        6.33        5.95      5.82 o 
  -4   9  12      871.41      842.21     14.85 o 
  -3   9  12      443.73      477.53     18.06 o 
  -2   9  12      686.79      690.10     23.34 o 
  -1   9  12      168.43      125.48      6.97 o 
   0   9  12       75.61       77.41      6.40 o 
   1   9  12      176.23      180.47     17.06 o 
   2   9  12       46.77       36.45      7.42 o 
   3   9  12      558.69      484.75     14.52 o 
   4   9  12      177.71      178.93     10.84 o 
   5   9  12      746.11      578.13     14.85 o 
   6   9  12      231.01      231.24     10.70 o 
   7   9  12        7.97        6.29      6.69 o 
   8   9  12       25.30       28.09      5.08 o 
 -10  10  12      182.47      215.92      6.29 o 
  -9  10  12      234.46      204.95      7.49 o 
  -8  10  12       79.91       92.71      6.82 o 
  -5  10  12     1140.30     1138.20     16.79 o 
  -4  10  12      725.33      754.38     13.65 o 
  -1  10  12     1394.13     1478.46     18.80 o 
   0  10  12      675.11      674.32     13.98 o 
   1  10  12      103.94       94.85      8.29 o 
   2  10  12      697.30      635.72     15.38 o 
   3  10  12      121.64      109.97      9.23 o 
   4  10  12     1941.00     1828.83     24.41 o 
   5  10  12      512.07      491.51     13.98 o 
   6  10  12      358.05      291.97     10.90 o 
   7  10  12      249.04      228.83      8.76 o 
   8  10  12       53.38       51.84      4.88 o 
 -10  11  12      379.15      476.72      6.96 o 
  -9  11  12       46.26       50.03      4.68 o 
  -8  11  12     1023.60      976.79     13.31 o 
  -7  11  12      174.19      152.04      7.49 o 
  -6  11  12       16.47       40.87      5.35 o 
  -5  11  12     2129.96     2139.27     21.34 o 
  -1  11  12     1301.39     1295.12     17.32 o 
   0  11  12      360.30      402.81     11.37 o 
   1  11  12        1.44       14.78      6.22 o 
   2  11  12      256.90      229.16     10.30 o 
   3  11  12      220.92      222.07     10.57 o 
   4  11  12      412.89      395.85     12.78 o 
   5  11  12      887.94      830.17     16.25 o 
   6  11  12        8.51        7.69      5.82 o 
   7  11  12      170.45      157.32      7.09 o 
   8  11  12       92.67       96.86      4.41 o 
  -9  12  12      103.92      119.53      4.48 o 
  -8  12  12       26.14       32.11      4.21 o 
  -6  12  12        1.60       12.44      4.55 o 
  -1  12  12      109.05      119.33      7.22 o 
   0  12  12      675.44      707.02     13.98 o 
   1  12  12     1049.89     1021.88     17.06 o 
   2  12  12      818.36      835.52     16.05 o 
   3  12  12      184.37      213.45     10.17 o 
   4  12  12      856.76      834.72     16.32 o 
   5  12  12      147.69      162.07      8.56 o 
   6  12  12      116.34      108.56      7.16 o 
   7  12  12       61.56       72.98      5.15 o 
  -1  13  12       32.12       45.15      5.42 o 
   0  13  12      216.33      222.68      8.76 o 
   1  13  12      359.88      379.60     11.24 o 
   2  13  12      431.93      439.40     11.97 o 
   3  13  12       67.87       74.65      7.69 o 
   4  13  12      308.66      293.04     10.43 o 
   5  13  12      182.91      215.99      8.56 o 
   6  13  12      130.82      133.98      6.49 o 
   7  13  12       64.86       57.06      3.88 o 
  -1  14  12      100.61      110.17      5.89 o 
   0  14  12      713.10      785.89     12.44 o 
   1  14  12       80.79       73.31      6.62 o 
   2  14  12      106.70      130.23      7.76 o 
   3  14  12       87.49      102.27      7.49 o 
   4  14  12        4.69       10.03      5.75 o 
   5  14  12       11.92       17.26      4.95 o 
   6  14  12      122.82      119.47      4.82 o 
   0  15  12        4.10        5.55      3.95 o 
   1  15  12      122.03      123.48      6.15 o 
   2  15  12      124.43      136.92      6.76 o 
   3  15  12      143.69      159.47      6.82 o 
   4  15  12      652.90      723.48     10.64 o 
   5  15  12       47.27       50.10      4.15 o 
   0  16  12       19.75       32.37      3.48 o 
   1  16  12      122.78      165.82      5.55 o 
   2  16  12       70.82       69.83      4.68 o 
   3  16  12      664.62      799.80      9.70 o 
   4  16  12       18.61       28.56      3.41 o 
  -4 -16  13        8.56        2.07      3.41 o 
  -3 -16  13       83.52       84.21      4.55 o 
  -2 -16  13       20.59       20.13      3.88 o 
  -1 -16  13        4.31        2.74      3.28 o 
   0 -16  13       81.34       88.29      4.08 o 
  -5 -15  13      289.85      342.81      7.22 o 
  -4 -15  13       27.07       16.45      4.35 o 
  -3 -15  13      195.02      179.20      6.76 o 
  -2 -15  13      178.26      158.39      6.49 o 
  -1 -15  13      356.28      373.65      8.36 o 
   0 -15  13       20.69       20.07      4.28 o 
  -6 -14  13      162.89      184.95      5.95 o 
  -5 -14  13      144.28      137.59      6.29 o 
  -4 -14  13       17.98       20.07      4.95 o 
  -3 -14  13      132.91      134.25      7.02 o 
  -2 -14  13      221.96      229.77      8.16 o 
  -1 -14  13      143.29      151.04      6.96 o 
   0 -14  13       34.86       32.44      5.08 o 
   1 -14  13        9.94        9.36      4.48 o 
  -7 -13  13      603.27      576.19      8.76 o 
  -6 -13  13       87.93       82.01      5.69 o 
  -5 -13  13        5.51        8.56      4.75 o 
  -4 -13  13      155.17      140.60      7.42 o 
  -3 -13  13       79.79       77.66      7.02 o 
  -2 -13  13      340.05      323.21      9.90 o 
  -1 -13  13      645.24      617.99     12.24 o 
   0 -13  13      143.81      148.63      7.42 o 
   1 -13  13      585.09      631.97     11.57 o 
  -7 -12  13      750.32      901.94     11.97 o 
  -6 -12  13       43.21       42.61      5.28 o 
  -5 -12  13       58.94       55.32      6.35 o 
  -4 -12  13      172.39      162.94      7.89 o 
  -3 -12  13      572.86      558.53     12.58 o 
  -2 -12  13     1479.13     1436.12     18.66 o 
  -1 -12  13       30.42       35.25      5.95 o 
   0 -12  13      159.44      157.99      7.96 o 
   1 -12  13     1987.25     1991.84     20.40 o 
  -8 -11  13       88.82      116.66      5.02 o 
  -7 -11  13     1305.62     1420.14     15.92 o 
  -6 -11  13      506.66      459.40     10.57 o 
  -5 -11  13       88.28       94.78      7.16 o 
  -4 -11  13       29.33       32.11      6.02 o 
  -3 -11  13      352.21      311.51     10.17 o 
  -2 -11  13      192.36      171.04      8.43 o 
  -1 -11  13     1342.22     1225.96     17.86 o 
   0 -11  13       22.01       31.44      6.09 o 
   1 -11  13      471.64      487.76     11.44 o 
   6 -11  13       42.45       36.72      5.22 o 
   7 -11  13        5.07        5.35      4.21 o 
   8 -11  13       50.22       52.11      4.15 o 
  -8 -10  13      251.26      242.74      7.29 o 
  -7 -10  13      107.71       85.43      5.59 o 
  -6 -10  13       58.03       62.68      6.15 o 
  -5 -10  13     1100.04     1063.01     16.32 o 
  -4 -10  13     1151.24     1061.88     16.72 o 
  -3 -10  13      405.10      434.72     11.71 o 
  -2 -10  13      329.54      300.00     10.30 o 
  -1 -10  13     1091.03     1136.32     17.39 o 
   0 -10  13      744.28      699.00     13.91 o 
   1 -10  13      658.27      708.50     13.65 o 
   2 -10  13      239.81      237.39      8.90 o 
   7 -10  13       44.49       41.34      5.48 o 
   8 -10  13       73.12       88.03      5.08 o 
  -8  -9  13      527.30      609.83     11.17 o 
  -7  -9  13      139.95      152.79      5.19 o 
  -6  -9  13      124.54      153.18      8.03 o 
  -5  -9  13      352.33      372.24     10.90 o 
  -4  -9  13      673.41      633.78     13.38 o 
  -3  -9  13       25.37       41.81      6.15 o 
  -2  -9  13     1067.78      984.95     16.45 o 
  -1  -9  13     1449.10     1395.12     19.13 o 
   0  -9  13      684.03      621.00     13.44 o 
   1  -9  13      173.30      151.17      7.89 o 
   2  -9  13      135.96      144.68      7.69 o 
   7  -9  13      148.91      124.62      7.56 o 
   8  -9  13       12.70        9.43      5.15 o 
   9  -9  13       48.67       46.02      4.08 o 
  -8  -8  13       26.42       25.55      5.82 o 
  -7  -8  13      819.67      944.68     14.62 o 
  -4  -8  13     1180.96     1108.97     17.06 o 
  -3  -8  13      210.92      227.09      9.10 o 
  -2  -8  13      938.57      953.38     16.19 o 
  -1  -8  13      497.31      457.19     11.71 o 
   0  -8  13       49.33       49.77      5.95 o 
   1  -8  13      717.30      671.79      9.67 o 
   2  -8  13      221.52      203.34      6.25 o 
   3  -8  13      167.39      165.62      9.10 o 
   4  -8  13      133.32      106.56      8.70 o 
   5  -8  13      419.69      409.30     13.11 o 
   8  -8  13      547.48      545.49     11.71 o 
   9  -8  13       60.52       57.73      5.35 o 
  -8  -7  13      943.66      984.02     15.25 o 
  -7  -7  13      125.12      101.87      6.76 o 
  -5  -7  13       98.44      116.12      7.63 o 
  -4  -7  13       18.64       34.52      6.29 o 
  -3  -7  13      589.80      578.33     12.78 o 
  -1  -7  13      168.89      176.79      8.16 o 
   0  -7  13      127.14       94.16     13.85 o 
   1  -7  13       60.74       54.85      4.41 o 
   2  -7  13      178.47      179.57      7.25 o 
   3  -7  13      168.71      121.91     11.37 o 
   4  -7  13       18.67       42.68      8.36 o 
   5  -7  13      504.25      479.80     14.31 o 
   6  -7  13      245.22      250.70     11.37 o 
   8  -7  13      178.07      177.46      8.63 o 
   9  -7  13       29.93       34.52      5.75 o 
  10  -7  13      473.91      417.59      7.36 o 
  -8  -6  13      297.46      320.20     10.17 o 
  -7  -6  13      321.29      345.22      9.97 o 
  -6  -6  13      260.64      217.86      9.10 o 
  -5  -6  13      272.20      265.02      9.70 o 
  -4  -6  13      579.57      611.37     13.11 o 
  -3  -6  13      461.95      434.45     11.10 o 
  -2  -6  13     1401.68     1342.81     18.39 o 
  -1  -6  13       97.50       96.25      6.76 o 
   0  -6  13       22.36       11.57      5.69 o 
   1  -6  13     2464.78     2747.97     34.45 o 
   2  -6  13      105.72      106.38      7.19 o 
   3  -6  13      197.27      218.85      7.88 o 
   4  -6  13      328.40      302.61     11.64 o 
   5  -6  13      873.58      850.17     17.86 o 
   6  -6  13      140.04      131.64      9.83 o 
   7  -6  13      424.80      401.61     12.37 o 
   8  -6  13       16.13       16.79      6.76 o 
   9  -6  13       10.41       13.11      5.95 o 
  10  -6  13       77.31       74.25      5.08 o 
 -11  -5  13      137.06      182.21      8.03 o 
  -9  -5  13      103.40      140.47      9.36 o 
  -7  -5  13       78.66       95.20     13.28 o 
  -6  -5  13       72.06       65.82      6.62 o 
  -5  -5  13       97.91       99.20      7.09 o 
  -4  -5  13     1498.09     1408.16     18.73 o 
   0  -5  13        9.42       47.83      8.90 o 
   1  -5  13      625.78      536.39     15.65 o 
   2  -5  13      562.66      547.59     10.26 o 
   3  -5  13      516.17      462.77     15.55 o 
   4  -5  13      869.59      833.04     11.80 o 
   5  -5  13     1896.70     1794.92     24.41 o 
   6  -5  13        6.87       17.06      7.96 o 
   7  -5  13      295.81      263.21     10.97 o 
   8  -5  13        4.38        5.85      4.45 o 
   9  -5  13      123.85      125.35      7.96 o 
  10  -5  13      140.87      135.18      6.29 o 
 -12  -4  13      112.41      132.31      6.09 o 
 -11  -4  13       17.88       29.97      7.29 o 
 -10  -4  13     1191.14     1347.96     18.66 o 
  -9  -4  13     1341.86     1396.79     20.00 o 
  -8  -4  13      103.50      146.09     10.17 o 
  -7  -4  13      333.16      428.89     16.66 o 
  -6  -4  13     1288.81     1459.22     13.50 o 
  -5  -4  13      402.31      363.60     15.08 o 
  -4  -4  13     1169.24     1167.29     17.06 o 
   0  -4  13      472.36      542.14     14.85 o 
   1  -4  13      243.96      251.71     11.71 o 
   2  -4  13      561.95      557.73     17.46 o 
   3  -4  13      256.40      284.63      8.76 o 
   4  -4  13      932.71      884.55     11.72 o 
   5  -4  13     1052.81     1033.31     18.80 o 
   6  -4  13      269.44      285.08     11.77 o 
   7  -4  13      106.60      105.02      8.63 o 
   8  -4  13      175.03      162.40     11.37 o 
   9  -4  13       15.10       20.27      6.69 o 
  10  -4  13       25.37       37.86      5.42 o 
 -12  -3  13       54.50       64.15      6.29 o 
 -11  -3  13       39.89       62.27      8.29 o 
 -10  -3  13      106.24      155.45     10.43 o 
  -9  -3  13      879.26      892.58     17.39 o 
  -8  -3  13      276.24      328.43     12.37 o 
  -7  -3  13     1044.31     1004.08     17.66 o 
  -6  -3  13      227.41      207.63     13.38 o 
  -5  -3  13     1109.32     1164.64     16.79 o 
  -3  -3  13      629.01      658.46     15.85 o 
   0  -3  13      653.36      560.20     14.92 o 
   1  -3  13     1511.46     1607.56     25.48 o 
   2  -3  13      109.11      113.45      8.96 o 
   3  -3  13     1135.91     1108.24     25.42 o 
   4  -3  13       86.06       73.02      5.33 o 
   5  -3  13       57.34       77.94     10.49 o 
   6  -3  13      502.29      513.98     14.05 o 
   7  -3  13      582.73      552.11     14.58 o 
   8  -3  13      256.56      226.28      6.95 o 
   9  -3  13        7.71       10.23      6.42 o 
  10  -3  13       81.68       91.91      6.29 o 
 -12  -2  13      111.04      118.80      7.36 o 
 -11  -2  13      460.79      424.82     12.37 o 
 -10  -2  13      581.83      604.48     15.05 o 
  -9  -2  13     1010.83     1065.55     19.13 o 
  -7  -2  13      278.17      261.54     11.57 o 
  -6  -2  13      596.87      602.04     30.54 o 
  -5  -2  13      119.99      108.83      9.23 o 
  -3  -2  13      133.60      121.27      8.29 o 
  -1  -2  13     2661.75     2302.95     30.03 o 
   0  -2  13      897.05      767.09     18.73 o 
   1  -2  13      359.31      358.86      9.51 o 
   2  -2  13     1013.51      841.83     28.90 o 
   3  -2  13      706.82      697.98     19.55 o 
   4  -2  13      795.58      775.40     11.71 o 
   5  -2  13      246.07      226.51      8.17 o 
   6  -2  13       56.16       53.04      7.63 o 
   7  -2  13      747.66      641.27     15.38 o 
   8  -2  13      259.42      247.99     10.60 o 
   9  -2  13      193.23      208.23      9.43 o 
  10  -2  13      160.05      163.21      7.22 o 
 -12  -1  13       92.44      108.23      7.83 o 
 -11  -1  13      673.93      653.25     14.78 o 
 -10  -1  13      422.32      362.74     13.71 o 
  -9  -1  13      251.66      215.79     12.17 o 
  -8  -1  13      593.05      543.75     15.32 o 
  -7  -1  13      356.73      443.62     11.94 o 
  -6  -1  13      254.20      260.33     11.10 o 
  -3  -1  13      110.11      127.58      5.98 o 
  -2  -1  13       10.14       12.41      6.22 o 
  -1  -1  13      538.62      682.95     21.07 o 
   0  -1  13      281.68      218.80     11.30 o 
   1  -1  13      266.87      317.38      9.14 o 
   2  -1  13      538.24      454.38     11.05 o 
   3  -1  13     1186.74     1020.29     28.03 o 
   4  -1  13      302.94      291.78      7.23 o 
   5  -1  13        2.30        6.45      4.85 o 
   6  -1  13     1339.33     1323.75     20.67 o 
   7  -1  13      769.49      668.03     15.59 o 
   8  -1  13       82.59       70.27      5.29 o 
   9  -1  13      600.38      611.10     13.18 o 
  10  -1  13     2750.26     2661.08     21.14 o 
 -12   0  13        0.81       10.03      6.96 o 
 -11   0  13      272.20      276.92     11.91 o 
 -10   0  13        6.88       27.29     10.64 o 
  -9   0  13      540.56      625.33     48.43 o 
  -8   0  13      155.93      176.20      6.68 o 
  -7   0  13     2713.49     2594.51    102.17 o 
  -6   0  13      281.98      215.44     13.18 o 
  -5   0  13     2310.66     2302.27     38.96 o 
  -4   0  13      391.96      398.80     13.44 o 
  -3   0  13     2598.77     2644.99     86.29 o 
  -2   0  13      662.81      630.93     11.11 o 
  -1   0  13       43.98       47.19      8.39 o 
   0   0  13       24.89       25.93      5.48 o 
   1   0  13        5.61       13.77      4.49 o 
   2   0  13      285.22      302.75      9.25 o 
   3   0  13      201.82      164.11     13.04 o 
   4   0  13       22.89       22.64      6.35 o 
   5   0  13      172.09      148.56      7.13 o 
   6   0  13      193.64      170.03      9.83 o 
   7   0  13     4305.13     3929.71     33.44 o 
   8   0  13      166.11      167.70      6.33 o 
   9   0  13       65.30       87.29      7.29 o 
  10   0  13       73.29       58.26      5.48 o 
 -12   1  13      109.95      117.53      8.09 o 
 -11   1  13      677.59      708.63     15.52 o 
 -10   1  13      388.44      393.64     17.76 o 
  -9   1  13      226.12      196.86      8.29 o 
  -8   1  13      568.67      529.77     12.37 o 
  -7   1  13      368.64      429.63     14.31 o 
  -6   1  13      287.26      270.87      9.16 o 
  -5   1  13     2582.07     2781.15     23.05 o 
  -4   1  13      441.33      380.20     13.11 o 
  -3   1  13      105.28       94.28      5.53 o 
  -2   1  13        5.83       18.12      6.45 o 
  -1   1  13      587.69      695.01     33.41 o 
   0   1  13      250.62      222.31     13.34 o 
   1   1  13      240.12      310.64     13.04 o 
   4   1  13      331.21      305.02     10.02 o 
   5   1  13       14.25       31.59     16.66 o 
   6   1  13     1330.31     1277.59     20.33 o 
   7   1  13      747.94      647.16     14.85 o 
   8   1  13       71.58       79.22      5.15 o 
   9   1  13      625.49      660.54     12.44 o 
 -12   2  13      109.62       91.44      7.63 o 
 -11   2  13      468.22      451.51     13.58 o 
 -10   2  13      570.17      584.08     16.59 o 
  -9   2  13      939.90     1086.22     16.45 o 
  -8   2  13      261.84      275.81     18.46 o 
  -7   2  13      264.75      247.96     12.64 o 
  -6   2  13      628.33      597.24     12.05 o 
  -5   2  13      115.34      107.45      7.37 o 
  -4   2  13      521.58      536.70     12.15 o 
  -3   2  13      149.46      145.90      6.46 o 
  -2   2  13      129.23      121.87      9.03 o 
  -1   2  13     2458.90     2253.23     36.69 o 
   0   2  13      896.93      791.97     19.33 o 
   1   2  13      414.43      380.54     14.18 o 
   3   2  13      775.84      748.70     19.46 o 
   4   2  13      790.75      779.20     20.13 o 
   5   2  13      243.62      195.65     13.18 o 
   7   2  13      821.83      701.27     15.12 o 
   8   2  13      279.14      269.30      9.57 o 
 -12   3  13       37.90       26.82      6.49 o 
 -11   3  13       54.17       55.51      4.53 o 
 -10   3  13      100.80      135.05      6.26 o 
  -9   3  13      838.98      913.11     15.52 o 
  -8   3  13      271.96      305.67      8.64 o 
  -7   3  13     1011.86      907.09     19.60 o 
  -6   3  13      220.29      219.54      8.95 o 
  -5   3  13     1070.31     1074.40     16.13 o 
  -4   3  13     2090.88     2175.44     34.05 o 
  -3   3  13      631.36      681.94     16.92 o 
  -2   3  13      460.56      387.77     17.93 o 
  -1   3  13       13.46       26.02      6.69 o 
   0   3  13      630.27      488.96     15.92 o 
   1   3  13     1558.16     1618.60     27.56 o 
   2   3  13      110.39      111.24      9.16 o 
   3   3  13     1027.54     1041.14     23.55 o 
   4   3  13       58.30       66.09      9.70 o 
   5   3  13       65.11       71.97     13.91 o 
   7   3  13      614.88      597.46     14.11 o 
 -12   4  13      104.86      113.85      6.69 o 
 -11   4  13       19.39       12.69      3.98 o 
 -10   4  13     1152.08     1357.86     17.12 o 
  -9   4  13     1414.12     1416.46     24.01 o 
  -8   4  13      120.52      145.32      7.03 o 
  -7   4  13      347.73      356.36     19.80 o 
  -6   4  13     1388.07     1365.46     18.20 o 
  -5   4  13      425.52      380.90      8.33 o 
  -4   4  13     1176.82     1189.59     15.48 o 
  -3   4  13      329.49      256.89     24.08 o 
  -2   4  13     3358.80     3089.35    141.17 o 
  -1   4  13      160.47      142.34     11.10 o 
   0   4  13      410.57      404.68     14.92 o 
   1   4  13      298.24      261.74     12.78 o 
   2   4  13      604.88      542.74     17.26 o 
   3   4  13      289.95      263.75     13.51 o 
   4   4  13      908.51      869.43     22.14 o 
   8   4  13      202.40      175.25      7.96 o 
 -11   5  13      137.67      175.05      6.69 o 
 -10   5  13      228.39      202.04      6.85 o 
  -9   5  13      116.12      125.55     10.80 o 
  -8   5  13      291.98      273.77     14.11 o 
  -7   5  13       79.70       84.14      6.21 o 
  -6   5  13      103.67       80.80      9.36 o 
  -5   5  13       97.50      109.48      8.38 o 
  -4   5  13     1444.86     1355.32     18.98 o 
  -3   5  13      485.41      452.07      9.39 o 
  -2   5  13      205.53      222.68     11.97 o 
  -1   5  13     2698.13     2774.72     37.39 o 
   0   5  13       15.70       35.52      8.29 o 
   1   5  13      625.42      473.04     16.66 o 
   2   5  13      676.62      686.32     11.74 o 
   3   5  13      556.44      529.04     12.14 o 
   4   5  13      824.66      801.74     22.47 o 
   8   5  13        4.28        1.40      5.22 o 
 -11   6  13      266.24      246.54      5.49 o 
 -10   6  13      260.71      281.07      7.18 o 
  -9   6  13      196.15      206.22      7.76 o 
  -8   6  13      311.64      348.55     15.18 o 
  -7   6  13      373.57      355.28     15.32 o 
  -6   6  13      282.36      217.96      7.59 o 
  -5   6  13      257.36      288.00     12.21 o 
  -4   6  13      575.66      622.75     12.81 o 
  -3   6  13      440.63      427.83      9.45 o 
  -2   6  13     1373.27     1369.23     35.45 o 
  -1   6  13      102.65       97.54     10.50 o 
   0   6  13       30.67       20.22      5.39 o 
   1   6  13     2655.35     2702.24     23.15 o 
   2   6  13      104.45      102.94      7.26 o 
   3   6  13      197.73      196.12     12.84 o 
   8   6  13       18.44       17.15      3.96 o 
 -11   7  13      115.08       95.92      5.22 o 
 -10   7  13      104.11      108.38     10.47 o 
  -9   7  13      287.08      291.65     15.48 o 
  -8   7  13      941.29      963.01     12.74 o 
  -7   7  13      117.46       92.37      7.89 o 
  -6   7  13      518.16      450.30      9.68 o 
  -5   7  13      110.89      106.15      9.50 o 
  -4   7  13       35.18       39.03      5.93 o 
  -3   7  13      542.52      564.77     13.01 o 
  -2   7  13      435.45      385.55      8.31 o 
  -1   7  13      160.85      174.31     13.75 o 
   0   7  13      116.58       91.88      6.18 o 
   1   7  13       74.27       57.79     10.77 o 
   7   7  13      277.42      235.25     10.64 o 
   8   7  13      150.61      163.16      6.32 o 
 -11   8  13       72.59       78.46      4.41 o 
 -10   8  13       34.26       41.34      5.48 o 
  -9   8  13      378.31      396.66     10.43 o 
  -8   8  13       32.80       34.98      5.85 o 
  -7   8  13      856.06      877.62     13.21 o 
  -6   8  13      427.57      382.85     23.48 o 
  -5   8  13       46.04       38.42      5.22 o 
  -3   8  13      212.85      192.48     10.12 o 
  -2   8  13      929.58      937.86     25.48 o 
  -1   8  13      480.29      437.12     19.00 o 
   0   8  13       37.11       38.19      5.46 o 
   1   8  13      745.81      666.69     23.28 o 
   5   8  13      436.06      373.18     13.24 o 
   6   8  13      146.07      147.89      9.63 o 
   7   8  13     1103.12     1084.82     17.12 o 
   8   8  13      513.36      527.96     10.57 o 
 -10   9  13      113.19      113.85      5.82 o 
  -9   9  13      131.99      111.84      6.69 o 
  -8   9  13      511.82      503.95     11.51 o 
  -7   9  13      145.43      141.07      7.89 o 
  -6   9  13      132.63      124.62      7.89 o 
  -5   9  13      359.62      380.67     11.04 o 
  -4   9  13      771.05      729.77     14.25 o 
   0   9  13      687.10      638.46     13.98 o 
   1   9  13      170.74      126.09      8.96 o 
   2   9  13      135.52      152.44      9.36 o 
   3   9  13        1.93        0.87      7.83 o 
   4   9  13      118.92      108.09     10.57 o 
   5   9  13      415.19      369.57     13.11 o 
   6   9  13      596.19      587.76     14.45 o 
   7   9  13      151.93      131.44      8.16 o 
   8   9  13       13.58        8.36      4.55 o 
 -10  10  13       69.69       46.42      4.08 o 
  -9  10  13        8.72       20.80      4.68 o 
  -8  10  13      287.04      249.43      8.56 o 
  -6  10  13       43.21       39.80      6.15 o 
  -5  10  13     1116.52     1120.54     16.45 o 
  -4  10  13     1200.21     1142.95     16.66 o 
  -1  10  13     1120.99     1320.87     17.79 o 
   0  10  13      804.15      799.40     15.18 o 
   1  10  13      579.06      583.81     13.98 o 
   2  10  13      236.12      222.07     10.57 o 
   3  10  13      110.33      110.37      9.36 o 
   4  10  13       15.82       16.12      7.69 o 
   5  10  13      959.49      889.03     17.46 o 
   6  10  13      242.90      234.31      9.97 o
[truncated: 156,752 more chars]
